# Supplementary material for: Comparative Transcriptome Analysis Reveals Stem Secondary Growth of Grafted Rosa rugosa ‘Rosea’ Scion and R. multiflora ‘Innermis’ Rootstock
Source: Genes (Basel). 2020 Feb 21;11(2):228. doi: 10.3390/genes11020228 (PMC7073730; doi:10.3390/genes11020228)
Supplement: Supplementary file 1 [file genes-11-00228-s001.zip]

Archive with 17 entries (16 files):
- SUPPLEMENTARY/
- SUPPLEMENTARY/Fig S1-3.docx
- SUPPLEMENTARY/Table S1.xlsx
- SUPPLEMENTARY/Table S10.xlsx
- SUPPLEMENTARY/Table S2.xls
- SUPPLEMENTARY/Table S3.xlsx
- SUPPLEMENTARY/Table S4.xlsx
- SUPPLEMENTARY/Table S5.xlsx
- SUPPLEMENTARY/Table S6.xlsx
- SUPPLEMENTARY/Table S7.xlsx
- SUPPLEMENTARY/Table S8.xlsx
- SUPPLEMENTARY/Table S9.xlsx
- SUPPLEMENTARY/~$Table S10.xlsx
- SUPPLEMENTARY/~$Table S11.xlsx
- SUPPLEMENTARY/~$Table S12.xlsx
- SUPPLEMENTARY/~$Table S8.xlsx
- SUPPLEMENTARY/~$Table S9.xlsx
