# Supplementary material for: Comparative Transcriptome Analysis Reveals Stem Secondary Growth of Grafted Rosa rugosa ‘Rosea’ Scion and R. multiflora ‘Innermis’ Rootstock
Source: Genes (Basel). 2020 Feb 21;11(2):228. doi: 10.3390/genes11020228 (PMC7073730; doi:10.3390/genes11020228)
Supplement: Supplementary file 1 [file genes-11-00228-s001.zip › SUPPLEMENTARY/Table S1.xlsx]

## Sheet: Sheet1
Table S1 the List of RT-PCR primer of Rosa multiflora‘Innermis' and R.rugosa ‘rease'
Rm vs Rm-stock		Rr vs Rr-scion
unigene	sequence(5'to3')	unigene	sequence(5'to3')
c119611_g1-F	TGTGTACTCCTCGAATGGCG	c136779_g1-F	CTCCAGCAGACAAAGACGAAGA
c119611_g2-R	CCCCATCCCCAGGGTAACTA	c136779_g1-R	ACCCACTCCAACCCATACGA
c143590_g1-F	TGAAAGGAGGTCACCATCGC	c106777_g1-F	AAGACTACTGCTCCTGCTGATT
c143590_g2-R	CACCAAGTGACAAGCGTGTG	c106777_g1-R	CCTCCACAACCAAACCATCTG
c96115_g1-F	ACTCCATCTTCCACTCCCCA	c52706_g1-F	TGCCTGGAAGAACCGACAATGA
c96115_g2-R	CGAGTGCTTTCGTTTCAGCG	c52706_g1-R	AAGCCGAGGACTGTGAGTAACC
c60092_g1-F	CGCCTCTGCCAAAGACTAGT	c27077_g1-F	AGCACCGCAAGGAACACCA
c60092_g2-R	CGTGACAGCTTGGGAGTGAT	c27077_g1-R	TGCTGCCACAGGATTCACCAT
c120633_g1-F	GAAGAACAGCAACGGCAACC	c171072_g1-F	ACCTCTGAGTCTGCCTGAACAA
c120633_g2-R	TCTGGTCTCTGCATAGGCCT	c171072_g1-R	TCTGGTCTCAAAGGTGCTGCT
c136387_g2-F	CCCCGCCATTTTTGCAAGAA	c115470_g1-F	ACCACTGATTCGTCTTACAACAC
c136387_g3-R	AATGGAAGAATGCAGGCGGA	c115470_g1-R	AGCAGCCTGAGTCTCCAAG
c138018_g1-F	GTGGAGTGAGAGCTCGGATG	c124406_g1-F	CTACTGGATATTGGAAGGCAACTGG
c138018_g2-R	TCTCTTCACCCACTTTCGGC	c124406_g1-R	GCGGCGTTTGATGATGAAGGT
c143974_g1-F	CCAATTCACGCGAGCCAATT	c191673_g1-F	CCAGCAGCAGGAGGACAACA
c143974_g2-R	AAATGAGCTCGCCACTCTCC	c191673_g1-R	TTGGGCTTGGGTATTGGGAACT
c145655_g1-F	CCGACCCTACTTCCTGAGGA	c16630_g1-F	ATCCGAGTCCGAGTCCACCT
c145655_g2-R	GATTCCCGAAATGCCGCTTC	c16630_g1-R	GCCTTAGCAGCATCCACATCAG
c22319_g1-F	TGAGGTCCAGAAGCGTGTTC	c71294_g1-F	GCTCCATCACATTCTCTTGCTCT
c22319_g2-R	GGTAGGAGTCAGGGCAGAGA	c71294_g1-R	CTTTCCCTGCGGTGCTGTTG
c139619_g1-F	ACTCGTGTCTGGAAGCAGTG	c161396_g1-F	CCGACCTCCTTAACCATTCTTCA
c139619_g2-R	GCAAGGCAAGCTGCTTCTTT	c161396_g1-R	GGCTTCACCACCTTATCATCTCT
c141086_g1-F	ACACCTCGTAAAGCACTGGG	c52312_g1-F	ACATTTGCTTCTGCCACTGCTA
c141086_g2-R	CCTTAACTCCAGCCCCACTG	c52312_g1-R	TTGCTCCACTGACGGTGATTAC
Rm -actin-F	GCTCCGTGTTGCTCCTGAAGA	c170220_g1-F	CAATTCTGGCTTCGTTCGTTCT
Rm -actin-R	TAGCGGGCACATTGAAGGTCTC	c170220_g1-R	GCTGGCTGGTTGCTGCTAT
		c112414_g1-F	TGGATTGGATGGAGATGCTGAT
		c112414_g1-R	CACACGAAGAATGCGAAGAAGA
		Rr-GAPDH-F	TGAGGCCATTTACGACAT
		Rr-GAPDH-R	AGATCACAGGAGCATAGGAG
