# Supplementary material for: Comparative Transcriptome Analysis Reveals Stem Secondary Growth of Grafted Rosa rugosa ‘Rosea’ Scion and R. multiflora ‘Innermis’ Rootstock
Source: Genes (Basel). 2020 Feb 21;11(2):228. doi: 10.3390/genes11020228 (PMC7073730; doi:10.3390/genes11020228)
Supplement: Supplementary file 1 [file genes-11-00228-s001.zip › SUPPLEMENTARY/Table S10.xlsx]

## Sheet: Sheet1
Table S10 The list of unigenes invovled in|Phenylpropanoid biosynthesis in Rr_scion vs Rr and Rm_stock vs Rm
Rr_scion vs Rr
gene	Rr_scion	Rr	foldChange	log2FoldChange	up/down	significant	Description
c154963_g1	30.4301	6.06268	5.01925	2.32747	up	yes	4-coumarate--CoA ligase-like
c150539_g1	2.58037	0.0382802	67.4074	6.07484	up	yes	4-coumarate--CoA ligase-like 1
c158390_g4	1239.5	2686.59	0.461366	-1.11602	down	yes	Shikimate O-hydroxycinnamoyltransferase
c138220_g2	5.90049	1.00202	5.88859	2.55792	up	yes	Cinnamoyl-CoA reductase 2
c127048_g1	730.948	1496.87	0.488318	-1.03411	down	yes	Caffeoyl-CoA O-methyltransferase
c159958_g1	17.6086	51.4564	0.342204	-1.54707	down	yes	Lysosomal beta glucosidase
c158813_g2	88.6618	29.7156	2.98368	1.57709	up	yes	Cinnamyl alcohol dehydrogenase 1
c133940_g1	36.9123	4.28325	8.61782	3.10732	up	yes	Cinnamyl alcohol dehydrogenase 6;
c156834_g1	84.783	193.599	0.437932	-1.19122	down	yes	Cinnamyl alcohol dehydrogenase 9
c160483_g1	12.9919	1.04447	12.4387	3.63677	up	yes	Catalase-peroxidase
c160931_g2	293.987	101.233	2.90407	1.53808	up	yes	Peroxidase 41;
c186039_g1	5.1644	0.173066	29.8406	4.8992	up	yes	Peroxidase 17
c116703_g1	7.53288	0.179319	42.0083	5.3926	up	yes	Peroxidase 17
c191827_g1	1723.15	7708.02	0.223553	-2.16131	down	yes	Peroxidase 42
c161955_g1	51.6026	261.647	0.197222	-2.34211	down	yes	Peroxidase 52
c152917_g1	101.583	219.509	0.462774	-1.11162	down	yes	Peroxidase 11
c112237_g1	123.954	320.357	0.386924	-1.36988	down	yes	Peroxidase 64
c184539_g1	23.5578	62.8077	0.375078	-1.41474	down	yes	Peroxidase 16
c26374_g1	6.58386	19.8336	0.331954	-1.59094	down	yes	Peroxidase 40
Rm_stock vs Rm
gene	Rm-stock	Rm	foldChange	log2FoldChange	up/down	significant	BLASTP_Description					6
c127713_g1	61	177	1.33857	0.420696	up	yes	Peroxidase 4
c169102_g1	514	627	3.15198	1.65626	up	yes	Peroxidase 44
c138437_g1	1061	1879	6.11666	2.61274	up	yes	Peroxidase 45
