# Supplementary material for: Comparative Transcriptome Analysis Reveals Stem Secondary Growth of Grafted Rosa rugosa ‘Rosea’ Scion and R. multiflora ‘Innermis’ Rootstock
Source: Genes (Basel). 2020 Feb 21;11(2):228. doi: 10.3390/genes11020228 (PMC7073730; doi:10.3390/genes11020228)
Supplement: Supplementary file 1 [file genes-11-00228-s001.zip › SUPPLEMENTARY/Table S2.xls]

## Sheet: Additional file2.stat
Table S2 The list of de-novo data and assembled results of Rosa multiflora‘Inermis’ (Rm)and R.rugosa 'Rosea'.(Rr)
Samples	Rm	Rr	Rm_stock	Rr_scion
Raw Reads Number	199381448	199710618	196825416	198497050
Clean Reads Number	184304392	184953434	180846594	184574214
Clean Reads Rate (%)	92.4533	92.6133	91.8933	92.9867
Raw Q30 Bases Rate (%)	94.3767	94.5	94.1667	94.5333
Clean Q30 Bases Rate (%)	96.72	96.8267	96.7	96.7533
unigene Length	Rm	Rr
N50	1220	1069
N90	290	286
Min	201	201
Max	100409	93521
Count	108651	136293
Mean	731.26	697.227
samples	Rm		Rr
Read_type	Count	Percent(%)	Count	Percent(%)
Total Reads	184304392	100	184953434	100
Aligned Reads	172594386	93.65	174417164	94.3
Pair Mapping	163109238	88.5	165641922	89.56
Singletons	6021500	3.27	5649852	3.05
