# Supplementary material for: Comparative Transcriptome Analysis Reveals Stem Secondary Growth of Grafted Rosa rugosa ‘Rosea’ Scion and R. multiflora ‘Innermis’ Rootstock
Source: Genes (Basel). 2020 Feb 21;11(2):228. doi: 10.3390/genes11020228 (PMC7073730; doi:10.3390/genes11020228)
Supplement: Supplementary file 1 [file genes-11-00228-s001.zip › SUPPLEMENTARY/Table S3.xlsx]

## Sheet: Sheet1
Table S3 The list of the numbers of functional annotation of R.multiflora'Innermis'_and R.rugosa 'Rosea'
Sample	Unigene	NT	NR	BLASTX	BLASTP	PFAM	Prot	Total_anno
R.multiflora'Innermis'_count	108651	2661	2341	37094	25153	25731	34693	47282
Annotation percentage	1	0.0244913	0.0215461	0.341405	0.231503	0.236822	0.319307	0.435173
R.rugosa 'Resea'._count	136293	31292	65308	51891	36326	35860	50758	77836
Annotation_percentage	1	0.229594	0.479174	0.380731	0.266529	0.26311	0.372418	0.571093
