# Supplementary material for: Comparative Transcriptome Analysis Reveals Stem Secondary Growth of Grafted Rosa rugosa ‘Rosea’ Scion and R. multiflora ‘Innermis’ Rootstock
Source: Genes (Basel). 2020 Feb 21;11(2):228. doi: 10.3390/genes11020228 (PMC7073730; doi:10.3390/genes11020228)
Supplement: Supplementary file 1 [file genes-11-00228-s001.zip › SUPPLEMENTARY/Table S4.xlsx]

## Sheet: Rm_stock vs Rm
Table S4 Functional annotation of DEGs and unknown DEGs in Rm_stock vs Rm and Rr_scion vs Rr
Rm_stock vs Rm
gene	foldChange	log2FoldChange	pval	padj	up/down	significant	BLASTX_Description	BLASTP_Description	eggNOG_Description	GO_biological_process	GO_molecular_function	GO_cellular_component
c127740_g1	2.20573	1.14126	4.67e-05	0.00879699	up	yes	RecName: Full=Receptor protein kinase-like protein At4g34220;^Eukaryota; Viridiplantae; Streptophyta; Embryophyta; Tracheophyta; Spermatophyta; Magnoliophyta; eudicotyledons; core eudicotyledons; rosids; malvids; Brassicales; Brassicaceae; Camelineae; Arabidopsis	RecName: Full=Receptor protein kinase-like protein At4g34220;^Eukaryota; Viridiplantae; Streptophyta; Embryophyta; Tracheophyta; Spermatophyta; Magnoliophyta; eudicotyledons; core eudicotyledons; rosids; malvids; Brassicales; Brassicaceae; Camelineae; Arabidopsis	Serine/threonine protein kinase	.	GO:0005524|ATP binding;GO:0004672|protein kinase activity	GO:0016021|integral to membrane
c169102_g1	3.15198	1.65626	1.27e-05	0.00320924	up	yes	RecName: Full=Peroxidase 4;^Eukaryota; Viridiplantae; Streptophyta; Embryophyta; Tracheophyta; Spermatophyta; Magnoliophyta; eudicotyledons; core eudicotyledons; rosids; Vitales; Vitaceae; Vitis	RecName: Full=Peroxidase 4;^Eukaryota; Viridiplantae; Streptophyta; Embryophyta; Tracheophyta; Spermatophyta; Magnoliophyta; eudicotyledons; core eudicotyledons; rosids; Vitales; Vitaceae; Vitis	.	GO:0042744|hydrogen peroxide catabolic process	GO:0020037|heme binding;GO:0046872|metal ion binding;GO:0004601|peroxidase activity	GO:0005576|extracellular region
c111936_g1	5.82011	2.54105	8.33e-06	0.00224809	up	yes	RecName: Full=Polyphenol oxidase, chloroplastic;^Eukaryota; Viridiplantae; Streptophyta; Embryophyta; Tracheophyta; Spermatophyta; Magnoliophyta; eudicotyledons; core eudicotyledons; rosids; fabids; Rosales; Rosaceae; Amygdaloideae; Maleae; Malus	RecName: Full=Polyphenol oxidase, chloroplastic;^Eukaryota; Viridiplantae; Streptophyta; Embryophyta; Tracheophyta; Spermatophyta; Magnoliophyta; eudicotyledons; core eudicotyledons; rosids; fabids; Rosales; Rosaceae; Amygdaloideae; Maleae; Malus	.	GO:0046148|pigment biosynthetic process	GO:0004097|catechol oxidase activity;GO:0046872|metal ion binding	GO:0009543|chloroplast thylakoid lumen
c148721_g2	0.226621	-2.14164	2.01e-05	0.00466285	down	yes	RecName: Full=Receptor-like protein 12;^Eukaryota; Viridiplantae; Streptophyta; Embryophyta; Tracheophyta; Spermatophyta; Magnoliophyta; eudicotyledons; core eudicotyledons; rosids; malvids; Brassicales; Brassicaceae; Camelineae; Arabidopsis`sp|Q9C9H7|RLP12_ARATH	RecName: Full=Receptor-like protein 12;^Eukaryota; Viridiplantae; Streptophyta; Embryophyta; Tracheophyta; Spermatophyta; Magnoliophyta; eudicotyledons; core eudicotyledons; rosids; malvids; Brassicales; Brassicaceae; Camelineae; Arabidopsis`sp|Q9C9H7|RLP12_ARATH	Leucine-rich repeat (LRR) protein	.	.	GO:0016021|integral to membrane;GO:0005886|plasma membrane
c98065_g1	2.74262	1.45556	6.67e-05	0.0113716	up	yes	RecName: Full=Cytochrome P450 734A1;^Eukaryota; Viridiplantae; Streptophyta; Embryophyta; Tracheophyta; Spermatophyta; Magnoliophyta; eudicotyledons; core eudicotyledons; rosids; malvids; Brassicales; Brassicaceae; Camelineae; Arabidopsis	RecName: Full=Cytochrome P450 734A1;^Eukaryota; Viridiplantae; Streptophyta; Embryophyta; Tracheophyta; Spermatophyta; Magnoliophyta; eudicotyledons; core eudicotyledons; rosids; malvids; Brassicales; Brassicaceae; Camelineae; Arabidopsis	Cytochrome P450	GO:0010268|brassinosteroid homeostasis;GO:0016131|brassinosteroid metabolic process;GO:0040008|regulation of growth;GO:0009741|response to brassinosteroid stimulus;GO:0009416|response to light stimulus	GO:0009055|electron carrier activity;GO:0020037|heme binding;GO:0005506|iron ion binding;GO:0016705|oxidoreductase activity, acting on paired donors, with incorporation or reduction of molecular oxygen;GO:0008395|steroid hydroxylase activity	GO:0016021|integral to membrane
c142778_g2	2.74271	1.4556	1.07e-05	0.00279196	up	yes	RecName: Full=Phytochrome E;^Eukaryota; Viridiplantae; Streptophyta; Embryophyta; Tracheophyta; Spermatophyta; Magnoliophyta; eudicotyledons; core eudicotyledons; asterids; lamiids; Solanales; Convolvulaceae; Ipomoeeae; Ipomoea	RecName: Full=Phytochrome E;^Eukaryota; Viridiplantae; Streptophyta; Embryophyta; Tracheophyta; Spermatophyta; Magnoliophyta; eudicotyledons; core eudicotyledons; asterids; lamiids; Solanales; Convolvulaceae; Ipomoeeae; Ipomoea	.	GO:0018298|protein-chromophore linkage;GO:0017006|protein-tetrapyrrole linkage;GO:0009585|red, far-red light phototransduction;GO:0006355|regulation of transcription, DNA-dependent;GO:0023014|signal transduction by phosphorylation;GO:0006351|transcription, DNA-dependent	GO:0005524|ATP binding;GO:0008020|G-protein coupled photoreceptor activity;GO:0000155|phosphorelay sensor kinase activity	GO:0016020|membrane
c148024_g1	0.00367046	-8.08982	0.000492235	0.0482173	down	yes	RecName: Full=LRR receptor-like serine/threonine-protein kinase EFR;^Eukaryota; Viridiplantae; Streptophyta; Embryophyta; Tracheophyta; Spermatophyta; Magnoliophyta; eudicotyledons; core eudicotyledons; rosids; malvids; Brassicales; Brassicaceae; Camelineae; Arabidopsis`sp|C0LGT6|EFR_ARATH	RecName: Full=LRR receptor-like serine/threonine-protein kinase EFR;^Eukaryota; Viridiplantae; Streptophyta; Embryophyta; Tracheophyta; Spermatophyta; Magnoliophyta; eudicotyledons; core eudicotyledons; rosids; malvids; Brassicales; Brassicaceae; Camelineae; Arabidopsis`sp|C0LGT6|EFR_ARATH	Serine/threonine protein kinase	GO:0010204|defense response signaling pathway, resistance gene-independent;GO:0016045|detection of bacterium;GO:0002764|immune response-regulating signaling pathway;GO:0009626|plant-type hypersensitive response;GO:0010359|regulation of anion channel activity	GO:0005524|ATP binding;GO:0004674|protein serine/threonine kinase activity;GO:0019199|transmembrane receptor protein kinase activity	GO:0016021|integral to membrane
c143974_g1	0.0706259	-3.82366	1.11e-08	1.01e-05	down	yes	RecName: Full=Cytokinin dehydrogenase 1;^Eukaryota; Viridiplantae; Streptophyta; Embryophyta; Tracheophyta; Spermatophyta; Magnoliophyta; eudicotyledons; core eudicotyledons; rosids; malvids; Brassicales; Brassicaceae; Camelineae; Arabidopsis`sp|O22213|CKX1_ARATH	RecName: Full=Cytokinin dehydrogenase 1;^Eukaryota; Viridiplantae; Streptophyta; Embryophyta; Tracheophyta; Spermatophyta; Magnoliophyta; eudicotyledons; core eudicotyledons; rosids; malvids; Brassicales; Brassicaceae; Camelineae; Arabidopsis	FAD/FMN-containing dehydrogenases	GO:0009823|cytokinin catabolic process;GO:0022900|electron transport chain;GO:0048507|meristem development;GO:0032940|secretion by cell	GO:0019139|cytokinin dehydrogenase activity;GO:0050660|flavin adenine dinucleotide binding;GO:0008762|UDP-N-acetylmuramate dehydrogenase activity	GO:0016023|cytoplasmic membrane-bounded vesicle;GO:0005773|vacuole
c146517_g3	0.193571	-2.36907	5.93e-06	0.00165609	down	yes	RecName: Full=Glucose-6-phosphate/phosphate translocator 1, chloroplastic;^Eukaryota; Viridiplantae; Streptophyta; Embryophyta; Tracheophyta; Spermatophyta; Magnoliophyta; eudicotyledons; core eudicotyledons; rosids; malvids; Brassicales; Brassicaceae; Camelineae; Arabidopsis	RecName: Full=Glucose-6-phosphate/phosphate translocator 1, chloroplastic;^Eukaryota; Viridiplantae; Streptophyta; Embryophyta; Tracheophyta; Spermatophyta; Magnoliophyta; eudicotyledons; core eudicotyledons; rosids; malvids; Brassicales; Brassicaceae; Camelineae; Arabidopsis	.	GO:0009790|embryo development;GO:0009553|embryo sac development;GO:0034389|lipid particle organization;GO:0015714|phosphoenolpyruvate transport;GO:0010152|pollen maturation;GO:0009624|response to nematode;GO:0007033|vacuole organization	GO:0015152|glucose-6-phosphate transmembrane transporter activity;GO:0005315|inorganic phosphate transmembrane transporter activity;GO:0015120|phosphoglycerate transmembrane transporter activity;GO:0071917|triose-phosphate transmembrane transporter activity	GO:0031969|chloroplast membrane;GO:0016021|integral to membrane;GO:0009536|plastid
c139619_g1	2.19107	1.13164	0.000285876	0.0328778	up	yes	RecName: Full=Ethylene receptor 2;^Eukaryota; Viridiplantae; Streptophyta; Embryophyta; Tracheophyta; Spermatophyta; Magnoliophyta; eudicotyledons; core eudicotyledons; rosids; malvids; Brassicales; Brassicaceae; Camelineae; Arabidopsis	RecName: Full=Ethylene receptor 2;^Eukaryota; Viridiplantae; Streptophyta; Embryophyta; Tracheophyta; Spermatophyta; Magnoliophyta; eudicotyledons; core eudicotyledons; rosids; malvids; Brassicales; Brassicaceae; Camelineae; Arabidopsis	FOG: CheY-like receiver	GO:0009873|ethylene mediated signaling pathway;GO:0035556|intracellular signal transduction;GO:0010105|negative regulation of ethylene mediated signaling pathway;GO:0006355|regulation of transcription, DNA-dependent;GO:0023014|signal transduction by phosphorylation	GO:0005524|ATP binding;GO:0051740|ethylene binding;GO:0046872|metal ion binding;GO:0000156|phosphorelay response regulator activity;GO:0000155|phosphorelay sensor kinase activity;GO:0004674|protein serine/threonine kinase activity;GO:0004872|receptor activity	GO:0005783|endoplasmic reticulum;GO:0005789|endoplasmic reticulum membrane;GO:0016021|integral to membrane
c118194_g1	5.00755	2.32411	0.000295281	0.0337718	up	yes	RecName: Full=Aldose 1-epimerase;^Eukaryota; Metazoa; Chordata; Craniata; Vertebrata; Euteleostomi; Mammalia; Eutheria; Laurasiatheria; Cetartiodactyla; Ruminantia; Pecora; Bovidae; Bovinae; Bos	RecName: Full=Aldose 1-epimerase;^Eukaryota; Metazoa; Chordata; Craniata; Vertebrata; Euteleostomi; Mammalia; Eutheria; Laurasiatheria; Cetartiodactyla; Ruminantia; Pecora; Bovidae; Bovinae; Bos	Galactose mutarotase and related enzymes	GO:0019318|hexose metabolic process	GO:0004034|aldose 1-epimerase activity;GO:0030246|carbohydrate binding	GO:0005737|cytoplasm
c138437_g1	6.11666	2.61274	3.23e-05	0.00673723	up	yes	RecName: Full=Peroxidase 44;^Eukaryota; Viridiplantae; Streptophyta; Embryophyta; Tracheophyta; Spermatophyta; Magnoliophyta; eudicotyledons; core eudicotyledons; rosids; malvids; Brassicales; Brassicaceae; Camelineae; Arabidopsis	RecName: Full=Peroxidase 44;^Eukaryota; Viridiplantae; Streptophyta; Embryophyta; Tracheophyta; Spermatophyta; Magnoliophyta; eudicotyledons; core eudicotyledons; rosids; malvids; Brassicales; Brassicaceae; Camelineae; Arabidopsis	Sodium channel	GO:0042744|hydrogen peroxide catabolic process	GO:0020037|heme binding;GO:0046872|metal ion binding;GO:0004601|peroxidase activity	GO:0005576|extracellular region
c143831_g2	0.318959	-1.64856	6.01e-17	4.66e-13	down	yes	RecName: Full=Adenine phosphoribosyltransferase 2;^Eukaryota; Viridiplantae; Streptophyta; Embryophyta; Tracheophyta; Spermatophyta; Magnoliophyta; eudicotyledons; core eudicotyledons; rosids; malvids; Brassicales; Brassicaceae; Camelineae; Arabidopsis	RecName: Full=Adenine phosphoribosyltransferase 2;^Eukaryota; Viridiplantae; Streptophyta; Embryophyta; Tracheophyta; Spermatophyta; Magnoliophyta; eudicotyledons; core eudicotyledons; rosids; malvids; Brassicales; Brassicaceae; Camelineae; Arabidopsis	Adenine/guanine phosphoribosyltransferases and related PRPP-binding proteins	GO:0006168|adenine salvage;GO:0044209|AMP salvage;GO:0006166|purine ribonucleoside salvage	GO:0003999|adenine phosphoribosyltransferase activity;GO:0015114|phosphate ion transmembrane transporter activity	GO:0005829|cytosol;GO:0005794|Golgi apparatus;GO:0005886|plasma membrane
c130686_g1	15.1326	3.91959	1.57e-11	3.75e-08	up	yes	RecName: Full=Vacuolar amino acid transporter 1;^Eukaryota; Fungi; Dikarya; Ascomycota; Saccharomycotina; Saccharomycetes; Saccharomycetales; Saccharomycetaceae; Saccharomyces	RecName: Full=Vacuolar amino acid transporter 1;^Eukaryota; Fungi; Dikarya; Ascomycota; Saccharomycotina; Saccharomycetes; Saccharomycetales; Saccharomycetaceae; Saccharomyces	Amino acid permeases	GO:0007034|vacuolar transport	GO:0015186|L-glutamine transmembrane transporter activity;GO:0015188|L-isoleucine transmembrane transporter activity;GO:0005302|L-tyrosine transmembrane transporter activity	GO:0000329|fungal-type vacuole membrane;GO:0016021|integral to membrane
c145823_g1	0.343916	-1.53987	2.36e-07	0.000123977	down	yes	RecName: Full=Metal transporter Nramp6;^Eukaryota; Viridiplantae; Streptophyta; Embryophyta; Tracheophyta; Spermatophyta; Magnoliophyta; eudicotyledons; core eudicotyledons; rosids; malvids; Brassicales; Brassicaceae; Camelineae; Arabidopsis`sp|Q9S9N8|NRAM6_ARATH	RecName: Full=Metal transporter Nramp6;^Eukaryota; Viridiplantae; Streptophyta; Embryophyta; Tracheophyta; Spermatophyta; Magnoliophyta; eudicotyledons; core eudicotyledons; rosids; malvids; Brassicales; Brassicaceae; Camelineae; Arabidopsis	Mn2+ and Fe2+ transporters of the NRAMP family	GO:0055072|iron ion homeostasis	GO:0015086|cadmium ion transmembrane transporter activity	GO:0012505|endomembrane system;GO:0016021|integral to membrane
c22319_g1	2.6921	1.42873	2.03e-05	0.00466285	up	yes	RecName: Full=Indole-3-acetic acid-amido synthetase GH3.6;^Eukaryota; Viridiplantae; Streptophyta; Embryophyta; Tracheophyta; Spermatophyta; Magnoliophyta; eudicotyledons; core eudicotyledons; rosids; malvids; Brassicales; Brassicaceae; Camelineae; Arabidopsis	RecName: Full=Indole-3-acetic acid-amido synthetase GH3.6;^Eukaryota; Viridiplantae; Streptophyta; Embryophyta; Tracheophyta; Spermatophyta; Magnoliophyta; eudicotyledons; core eudicotyledons; rosids; malvids; Brassicales; Brassicaceae; Camelineae; Arabidopsis	Protein involved in response to auxin stimulus	GO:0010252|auxin homeostasis;GO:0009734|auxin mediated signaling pathway;GO:0009826|unidimensional cell growth	GO:0010279|indole-3-acetic acid amido synthetase activity	GO:0009507|chloroplast
c150234_g1	2.36893	1.24424	1.99e-07	0.000110366	up	yes	RecName: Full=Uncharacterized protein C24B11.05;^Eukaryota; Fungi; Dikarya; Ascomycota; Taphrinomycotina; Schizosaccharomycetes; Schizosaccharomycetales; Schizosaccharomycetaceae; Schizosaccharomyces	RecName: Full=Uncharacterized protein C24B11.05;^Eukaryota; Fungi; Dikarya; Ascomycota; Taphrinomycotina; Schizosaccharomycetes; Schizosaccharomycetales; Schizosaccharomycetaceae; Schizosaccharomyces	Predicted hydrolase (HAD superfamily)	GO:0006206|pyrimidine nucleobase metabolic process	GO:0008252|nucleotidase activity;GO:0047405|pyrimidine-5'-nucleotide nucleosidase activity	GO:0005829|cytosol;GO:0005634|nucleus
c143702_g1	0.44748	-1.16011	6.59e-06	0.00181009	down	yes	RecName: Full=Adagio protein 3;^Eukaryota; Viridiplantae; Streptophyta; Embryophyta; Tracheophyta; Spermatophyta; Magnoliophyta; eudicotyledons; core eudicotyledons; rosids; malvids; Brassicales; Brassicaceae; Camelineae; Arabidopsis	RecName: Full=Adagio protein 3;^Eukaryota; Viridiplantae; Streptophyta; Embryophyta; Tracheophyta; Spermatophyta; Magnoliophyta; eudicotyledons; core eudicotyledons; rosids; malvids; Brassicales; Brassicaceae; Camelineae; Arabidopsis	FOG: PAS/PAC domain	GO:0007623|circadian rhythm;GO:0009911|positive regulation of flower development;GO:0016567|protein ubiquitination;GO:0018298|protein-chromophore linkage;GO:0006355|regulation of transcription, DNA-dependent;GO:0009637|response to blue light	GO:0001047|core promoter binding;GO:0009881|photoreceptor activity	GO:0005634|nucleus
c146278_g1	0.00945035	-6.72542	3.56e-06	0.00112943	down	yes	RecName: Full=Inorganic phosphate transporter PHO84;^Eukaryota; Fungi; Dikarya; Ascomycota; Saccharomycotina; Saccharomycetes; Saccharomycetales; Saccharomycetaceae; Saccharomyces	RecName: Full=Inorganic phosphate transporter PHO84;^Eukaryota; Fungi; Dikarya; Ascomycota; Saccharomycotina; Saccharomycetes; Saccharomycetales; Saccharomycetaceae; Saccharomyces	Permeases of the major facilitator superfamily	GO:0006817|phosphate ion transport;GO:0006797|polyphosphate metabolic process	GO:0005315|inorganic phosphate transmembrane transporter activity;GO:0005384|manganese ion transmembrane transporter activity	GO:0005887|integral to plasma membrane
c147623_g4	2.38874	1.25625	0.000234925	0.0288335	up	yes	RecName: Full=Probable xyloglucan endotransglucosylase/hydrolase protein 8;^Eukaryota; Viridiplantae; Streptophyta; Embryophyta; Tracheophyta; Spermatophyta; Magnoliophyta; eudicotyledons; core eudicotyledons; rosids; malvids; Brassicales; Brassicaceae; Camelineae; Arabidopsis	RecName: Full=Probable xyloglucan endotransglucosylase/hydrolase protein 8;^Eukaryota; Viridiplantae; Streptophyta; Embryophyta; Tracheophyta; Spermatophyta; Magnoliophyta; eudicotyledons; core eudicotyledons; rosids; malvids; Brassicales; Brassicaceae; Camelineae; Arabidopsis	Beta-glucanase/Beta-glucan synthetase	GO:0006073|cellular glucan metabolic process	GO:0004553|hydrolase activity, hydrolyzing O-glycosyl compounds;GO:0016762|xyloglucan:xyloglucosyl transferase activity	GO:0048046|apoplast;GO:0005618|cell wall
c18651_g1	5.43509	2.44231	1.91e-08	1.44e-05	up	yes	RecName: Full=Acyl-protein thioesterase 2;^Eukaryota; Metazoa; Chordata; Craniata; Vertebrata; Euteleostomi; Mammalia; Eutheria; Euarchontoglires; Primates; Haplorrhini; Catarrhini; Hominidae; Homo	RecName: Full=Acyl-protein thioesterase 2;^Eukaryota; Metazoa; Chordata; Craniata; Vertebrata; Euteleostomi; Mammalia; Eutheria; Euarchontoglires; Primates; Haplorrhini; Catarrhini; Hominidae; Homo	Predicted esterase	GO:0006631|fatty acid metabolic process	GO:0016787|hydrolase activity	GO:0005737|cytoplasm
c137650_g1	7.99113	2.9984	9.16e-05	0.0143755	up	yes	RecName: Full=Potassium transporter 5;^Eukaryota; Viridiplantae; Streptophyta; Embryophyta; Tracheophyta; Spermatophyta; Magnoliophyta; eudicotyledons; core eudicotyledons; rosids; malvids; Brassicales; Brassicaceae; Camelineae; Arabidopsis	RecName: Full=Potassium transporter 5;^Eukaryota; Viridiplantae; Streptophyta; Embryophyta; Tracheophyta; Spermatophyta; Magnoliophyta; eudicotyledons; core eudicotyledons; rosids; malvids; Brassicales; Brassicaceae; Camelineae; Arabidopsis	K+ transporter	.	GO:0009674|potassium:sodium symporter activity	GO:0016021|integral to membrane;GO:0005886|plasma membrane
c145655_g1	2.37789	1.24968	8.46e-08	5.25e-05	up	yes	RecName: Full=Cytokinin dehydrogenase 7;^Eukaryota; Viridiplantae; Streptophyta; Embryophyta; Tracheophyta; Spermatophyta; Magnoliophyta; eudicotyledons; core eudicotyledons; rosids; malvids; Brassicales; Brassicaceae; Camelineae; Arabidopsis	RecName: Full=Cytokinin dehydrogenase 7;^Eukaryota; Viridiplantae; Streptophyta; Embryophyta; Tracheophyta; Spermatophyta; Magnoliophyta; eudicotyledons; core eudicotyledons; rosids; malvids; Brassicales; Brassicaceae; Camelineae; Arabidopsis	FAD/FMN-containing dehydrogenases	GO:0009823|cytokinin catabolic process	GO:0019139|cytokinin dehydrogenase activity;GO:0050660|flavin adenine dinucleotide binding;GO:0008762|UDP-N-acetylmuramate dehydrogenase activity	.
c145541_g1	2.95931	1.56526	3.13e-07	0.000156728	up	yes	RecName: Full=Glycerol-3-phosphate 2-O-acyltransferase 4;^Eukaryota; Viridiplantae; Streptophyta; Embryophyta; Tracheophyta; Spermatophyta; Magnoliophyta; eudicotyledons; core eudicotyledons; rosids; malvids; Brassicales; Brassicaceae; Camelineae; Arabidopsis	RecName: Full=Probable glycerol-3-phosphate acyltransferase 8;^Eukaryota; Viridiplantae; Streptophyta; Embryophyta; Tracheophyta; Spermatophyta; Magnoliophyta; eudicotyledons; core eudicotyledons; rosids; malvids; Brassicales; Brassicaceae; Camelineae; Arabidopsis	.	GO:0016024|CDP-diacylglycerol biosynthetic process;GO:0010143|cutin biosynthetic process	GO:0090447|glycerol-3-phosphate 2-O-acyltransferase activity;GO:0004366|glycerol-3-phosphate O-acyltransferase activity;GO:0016791|phosphatase activity	GO:0005783|endoplasmic reticulum;GO:0016021|integral to membrane
c119611_g1	5.88461	2.55695	3.7e-05	0.00746189	up	yes	RecName: Full=Transcription factor RAX3;^Eukaryota; Viridiplantae; Streptophyta; Embryophyta; Tracheophyta; Spermatophyta; Magnoliophyta; eudicotyledons; core eudicotyledons; rosids; malvids; Brassicales; Brassicaceae; Camelineae; Arabidopsis	RecName: Full=Transcription factor RAX3;^Eukaryota; Viridiplantae; Streptophyta; Embryophyta; Tracheophyta; Spermatophyta; Magnoliophyta; eudicotyledons; core eudicotyledons; rosids; malvids; Brassicales; Brassicaceae; Camelineae; Arabidopsis	Myb superfamily proteins, including transcription factors and mRNA splicing factors	GO:0007275|multicellular organismal development;GO:0009751|response to salicylic acid stimulus;GO:0006351|transcription, DNA-dependent	GO:0003682|chromatin binding;GO:0003677|DNA binding;GO:0003700|sequence-specific DNA binding transcription factor activity	GO:0005634|nucleus
c142008_g1	0.251942	-1.98883	9.12e-13	3.54e-09	down	yes	RecName: Full=Sugar transporter ERD6-like 16;^Eukaryota; Viridiplantae; Streptophyta; Embryophyta; Tracheophyta; Spermatophyta; Magnoliophyta; eudicotyledons; core eudicotyledons; rosids; malvids; Brassicales; Brassicaceae; Camelineae; Arabidopsis`sp|Q8LBI9|EDL16_ARATH	RecName: Full=Sugar transporter ERD6-like 16;^Eukaryota; Viridiplantae; Streptophyta; Embryophyta; Tracheophyta; Spermatophyta; Magnoliophyta; eudicotyledons; core eudicotyledons; rosids; malvids; Brassicales; Brassicaceae; Camelineae; Arabidopsis	Permeases of the major facilitator superfamily	GO:0008643|carbohydrate transport	GO:0022891|substrate-specific transmembrane transporter activity	GO:0016021|integral to membrane
c148326_g1	0.0893272	-3.48476	0.00034791	0.0381742	down	yes	RecName: Full=Probable quinate permease;^Eukaryota; Fungi; Dikarya; Ascomycota; Pezizomycotina; Eurotiomycetes; Eurotiomycetidae; Eurotiales; Trichocomaceae; mitosporic Trichocomaceae; Aspergillus	RecName: Full=Probable quinate permease;^Eukaryota; Fungi; Dikarya; Ascomycota; Pezizomycotina; Eurotiomycetes; Eurotiomycetidae; Eurotiales; Trichocomaceae; mitosporic Trichocomaceae; Aspergillus	Permeases of the major facilitator superfamily	GO:0019630|quinate metabolic process	GO:0022891|substrate-specific transmembrane transporter activity	GO:0016021|integral to membrane;GO:0005886|plasma membrane
c127173_g1	0.255793	-1.96695	2.7e-09	2.99e-06	down	yes	RecName: Full=Probable cinnamyl alcohol dehydrogenase 6;^Eukaryota; Viridiplantae; Streptophyta; Embryophyta; Tracheophyta; Spermatophyta; Magnoliophyta; Liliopsida; Poales; Poaceae; BEP clade; Ehrhartoideae; Oryzeae; Oryza	RecName: Full=Probable cinnamyl alcohol dehydrogenase 6;^Eukaryota; Viridiplantae; Streptophyta; Embryophyta; Tracheophyta; Spermatophyta; Magnoliophyta; Liliopsida; Poales; Poaceae; BEP clade; Ehrhartoideae; Oryzeae; Oryza	Zn-dependent alcohol dehydrogenases	GO:0009809|lignin biosynthetic process	GO:0045551|cinnamyl-alcohol dehydrogenase activity;GO:0046872|metal ion binding;GO:0000166|nucleotide binding;GO:0052747|sinapyl alcohol dehydrogenase activity;GO:0008270|zinc ion binding	.
c146209_g1	0.199351	-2.32662	5.36e-09	5.2e-06	down	yes	RecName: Full=Isoamylase 3, chloroplastic;^Eukaryota; Viridiplantae; Streptophyta; Embryophyta; Tracheophyta; Spermatophyta; Magnoliophyta; eudicotyledons; core eudicotyledons; rosids; malvids; Brassicales; Brassicaceae; Camelineae; Arabidopsis	RecName: Full=Isoamylase 3, chloroplastic;^Eukaryota; Viridiplantae; Streptophyta; Embryophyta; Tracheophyta; Spermatophyta; Magnoliophyta; eudicotyledons; core eudicotyledons; rosids; malvids; Brassicales; Brassicaceae; Camelineae; Arabidopsis	Type II secretory pathway, pullulanase PulA and related glycosidases	GO:0005983|starch catabolic process	GO:0043169|cation binding;GO:0019156|isoamylase activity	GO:0009569|chloroplast starch grain;GO:0009570|chloroplast stroma
c138232_g1	3.15012	1.65541	2.24e-10	3.48e-07	up	yes	RecName: Full=Probable aquaporin PIP2-1;^Eukaryota; Viridiplantae; Streptophyta; Embryophyta; Tracheophyta; Spermatophyta; Magnoliophyta; Liliopsida; Poales; Poaceae; BEP clade; Ehrhartoideae; Oryzeae; Oryza	RecName: Full=Probable aquaporin PIP2-1;^Eukaryota; Viridiplantae; Streptophyta; Embryophyta; Tracheophyta; Spermatophyta; Magnoliophyta; Liliopsida; Poales; Poaceae; BEP clade; Ehrhartoideae; Oryzeae; Oryza	Glycerol uptake facilitator and related permeases (Major Intrinsic Protein Family)	.	GO:0005215|transporter activity	GO:0016021|integral to membrane;GO:0005886|plasma membrane
c144365_g1	2.00088	1.00063	0.000213165	0.0270172	up	yes	RecName: Full=ABC transporter C family member 14;^Eukaryota; Viridiplantae; Streptophyta; Embryophyta; Tracheophyta; Spermatophyta; Magnoliophyta; eudicotyledons; core eudicotyledons; rosids; malvids; Brassicales; Brassicaceae; Camelineae; Arabidopsis	RecName: Full=ABC transporter C family member 4;^Eukaryota; Viridiplantae; Streptophyta; Embryophyta; Tracheophyta; Spermatophyta; Magnoliophyta; eudicotyledons; core eudicotyledons; rosids; malvids; Brassicales; Brassicaceae; Camelineae; Arabidopsis	ABC-type multidrug transport system, ATPase and permease components	GO:0006855|drug transmembrane transport;GO:0009624|response to nematode;GO:0009414|response to water deprivation;GO:0009611|response to wounding;GO:0010118|stomatal movement	GO:0005524|ATP binding;GO:0042626|ATPase activity, coupled to transmembrane movement of substances;GO:0008517|folic acid transporter activity;GO:0008559|xenobiotic-transporting ATPase activity	GO:0005794|Golgi apparatus;GO:0016021|integral to membrane;GO:0000325|plant-type vacuole;GO:0005886|plasma membrane;GO:0009506|plasmodesma;GO:0005774|vacuolar membrane
c1466_g1	2.58854	1.37214	0.000156681	0.0213389	up	yes	RecName: Full=ABC transporter G family member 5;^Eukaryota; Viridiplantae; Streptophyta; Embryophyta; Tracheophyta; Spermatophyta; Magnoliophyta; eudicotyledons; core eudicotyledons; rosids; malvids; Brassicales; Brassicaceae; Camelineae; Arabidopsis	RecName: Full=ABC transporter G family member 5;^Eukaryota; Viridiplantae; Streptophyta; Embryophyta; Tracheophyta; Spermatophyta; Magnoliophyta; eudicotyledons; core eudicotyledons; rosids; malvids; Brassicales; Brassicaceae; Camelineae; Arabidopsis	ABC-type multidrug transport system, ATPase component	GO:0006200|ATP catabolic process;GO:0006810|transport	GO:0005524|ATP binding;GO:0016887|ATPase activity	GO:0016021|integral to membrane
c148569_g1	4.56123	2.18942	1.43e-08	1.13e-05	up	yes	RecName: Full=Laccase-15;^Eukaryota; Viridiplantae; Streptophyta; Embryophyta; Tracheophyta; Spermatophyta; Magnoliophyta; eudicotyledons; core eudicotyledons; rosids; malvids; Brassicales; Brassicaceae; Camelineae; Arabidopsis`sp|Q84J37|LAC15_ARATH	RecName: Full=Laccase-15;^Eukaryota; Viridiplantae; Streptophyta; Embryophyta; Tracheophyta; Spermatophyta; Magnoliophyta; eudicotyledons; core eudicotyledons; rosids; malvids; Brassicales; Brassicaceae; Camelineae; Arabidopsis	Putative multicopper oxidases	GO:0009809|lignin biosynthetic process;GO:0046274|lignin catabolic process;GO:0010023|proanthocyanidin biosynthetic process;GO:0046688|response to copper ion	GO:0005507|copper ion binding;GO:0052716|hydroquinone:oxygen oxidoreductase activity	GO:0048046|apoplast
c143590_g1	3.15568	1.65795	3.78e-06	0.0011802	up	yes	RecName: Full=Protein CCA1;^Eukaryota; Viridiplantae; Streptophyta; Embryophyta; Tracheophyta; Spermatophyta; Magnoliophyta; eudicotyledons; core eudicotyledons; rosids; malvids; Brassicales; Brassicaceae; Camelineae; Arabidopsis	RecName: Full=Myb-like protein G;^Eukaryota; Amoebozoa; Mycetozoa; Dictyosteliida; Dictyostelium	.	GO:0006355|regulation of transcription, DNA-dependent;GO:0006351|transcription, DNA-dependent	GO:0003682|chromatin binding;GO:0003677|DNA binding	GO:0005634|nucleus
c5671_g1	0.00281925	-8.47047	0.000226463	0.0283419	down	yes	RecName: Full=LRR receptor-like serine/threonine-protein kinase EFR;^Eukaryota; Viridiplantae; Streptophyta; Embryophyta; Tracheophyta; Spermatophyta; Magnoliophyta; eudicotyledons; core eudicotyledons; rosids; malvids; Brassicales; Brassicaceae; Camelineae; Arabidopsis	RecName: Full=LRR receptor-like serine/threonine-protein kinase EFR;^Eukaryota; Viridiplantae; Streptophyta; Embryophyta; Tracheophyta; Spermatophyta; Magnoliophyta; eudicotyledons; core eudicotyledons; rosids; malvids; Brassicales; Brassicaceae; Camelineae; Arabidopsis	Serine/threonine protein kinase	GO:0010204|defense response signaling pathway, resistance gene-independent;GO:0016045|detection of bacterium;GO:0002764|immune response-regulating signaling pathway;GO:0009626|plant-type hypersensitive response;GO:0010359|regulation of anion channel activity	GO:0005524|ATP binding;GO:0004674|protein serine/threonine kinase activity;GO:0019199|transmembrane receptor protein kinase activity	GO:0016021|integral to membrane
c125998_g1	2.23318	1.1591	5.97e-06	0.00165609	up	yes	RecName: Full=Probable trehalase;^Eukaryota; Viridiplantae; Streptophyta; Embryophyta; Tracheophyta; Spermatophyta; Magnoliophyta; Liliopsida; Poales; Poaceae; BEP clade; Ehrhartoideae; Oryzeae; Oryza`sp|Q9FWC1|TRE_ORYSJ	RecName: Full=Trehalase;^Eukaryota; Viridiplantae; Streptophyta; Embryophyta; Tracheophyta; Spermatophyta; Magnoliophyta; eudicotyledons; core eudicotyledons; rosids; malvids; Brassicales; Brassicaceae; Camelineae; Arabidopsis	.	GO:0006950|response to stress;GO:0005993|trehalose catabolic process	GO:0004555|alpha,alpha-trehalase activity	GO:0016021|integral to membrane;GO:0005886|plasma membrane
c142105_g1	4.80419	2.26429	2.1e-05	0.00473548	up	yes	RecName: Full=GDSL esterase/lipase At5g08460;^Eukaryota; Viridiplantae; Streptophyta; Embryophyta; Tracheophyta; Spermatophyta; Magnoliophyta; eudicotyledons; core eudicotyledons; rosids; malvids; Brassicales; Brassicaceae; Camelineae; Arabidopsis`sp|Q9FNP2|GDL75_ARATH	RecName: Full=GDSL esterase/lipase At1g71250;^Eukaryota; Viridiplantae; Streptophyta; Embryophyta; Tracheophyta; Spermatophyta; Magnoliophyta; eudicotyledons; core eudicotyledons; rosids; malvids; Brassicales; Brassicaceae; Camelineae; Arabidopsis	Phospholipase/lecithinase/hemolysin	GO:0016042|lipid catabolic process	GO:0016298|lipase activity	GO:0005576|extracellular region
c139822_g2	0.268061	-1.89937	2.92e-07	0.000148461	down	yes	RecName: Full=DnaJ homolog subfamily B member 6;^Eukaryota; Metazoa; Chordata; Craniata; Vertebrata; Euteleostomi; Mammalia; Eutheria; Laurasiatheria; Cetartiodactyla; Ruminantia; Pecora; Bovidae; Bovinae; Bos	RecName: Full=DnaJ homolog subfamily B member 6;^Eukaryota; Metazoa; Chordata; Craniata; Vertebrata; Euteleostomi; Mammalia; Eutheria; Laurasiatheria; Cetartiodactyla; Ruminantia; Pecora; Bovidae; Bovinae; Bos	DnaJ-class molecular chaperone with C-terminal Zn finger domain	GO:0006457|protein folding	.	GO:0005634|nucleus;GO:0048471|perinuclear region of cytoplasm;GO:0030018|Z disc
c144936_g1	0.257085	-1.95968	8.86e-06	0.00237083	down	yes	RecName: Full=S-type anion channel SLAH3;^Eukaryota; Viridiplantae; Streptophyta; Embryophyta; Tracheophyta; Spermatophyta; Magnoliophyta; eudicotyledons; core eudicotyledons; rosids; malvids; Brassicales; Brassicaceae; Camelineae; Arabidopsis	RecName: Full=S-type anion channel SLAH3;^Eukaryota; Viridiplantae; Streptophyta; Embryophyta; Tracheophyta; Spermatophyta; Magnoliophyta; eudicotyledons; core eudicotyledons; rosids; malvids; Brassicales; Brassicaceae; Camelineae; Arabidopsis	C4-Dicarboxylate transporter/malic acid transport protein	GO:0006873|cellular ion homeostasis;GO:0006811|ion transport;GO:0055085|transmembrane transport	.	GO:0016021|integral to membrane;GO:0005886|plasma membrane
c122465_g1	2.31516	1.21111	1.37e-07	8.02e-05	up	yes	RecName: Full=Cationic peroxidase 1;^Eukaryota; Viridiplantae; Streptophyta; Embryophyta; Tracheophyta; Spermatophyta; Magnoliophyta; eudicotyledons; core eudicotyledons; rosids; fabids; Fabales; Fabaceae; Papilionoideae; Dalbergieae; Arachis	RecName: Full=Cationic peroxidase 1;^Eukaryota; Viridiplantae; Streptophyta; Embryophyta; Tracheophyta; Spermatophyta; Magnoliophyta; eudicotyledons; core eudicotyledons; rosids; fabids; Fabales; Fabaceae; Papilionoideae; Dalbergieae; Arachis	.	GO:0042744|hydrogen peroxide catabolic process	GO:0020037|heme binding;GO:0046872|metal ion binding;GO:0004601|peroxidase activity	GO:0005576|extracellular region
c96115_g1	14.736	3.88127	0.000107232	0.0157064	up	yes	RecName: Full=Ethylene-responsive transcription factor 1B;^Eukaryota; Viridiplantae; Streptophyta; Embryophyta; Tracheophyta; Spermatophyta; Magnoliophyta; eudicotyledons; core eudicotyledons; rosids; malvids; Brassicales; Brassicaceae; Camelineae; Arabidopsis	RecName: Full=Ethylene-responsive transcription factor 1B;^Eukaryota; Viridiplantae; Streptophyta; Embryophyta; Tracheophyta; Spermatophyta; Magnoliophyta; eudicotyledons; core eudicotyledons; rosids; malvids; Brassicales; Brassicaceae; Camelineae; Arabidopsis	.	GO:0006952|defense response;GO:0009873|ethylene mediated signaling pathway;GO:0009867|jasmonic acid mediated signaling pathway;GO:0006351|transcription, DNA-dependent	GO:0003677|DNA binding;GO:0003700|sequence-specific DNA binding transcription factor activity	GO:0005634|nucleus
c9455_g1	2.66187	1.41244	4.88e-08	3.29e-05	up	yes	RecName: Full=Probable leucine-rich repeat receptor-like serine/threonine-protein kinase At5g15730;^Eukaryota; Viridiplantae; Streptophyta; Embryophyta; Tracheophyta; Spermatophyta; Magnoliophyta; eudicotyledons; core eudicotyledons; rosids; malvids; Brassicales; Brassicaceae; Camelineae; Arabidopsis	RecName: Full=Probable leucine-rich repeat receptor-like serine/threonine-protein kinase At5g15730;^Eukaryota; Viridiplantae; Streptophyta; Embryophyta; Tracheophyta; Spermatophyta; Magnoliophyta; eudicotyledons; core eudicotyledons; rosids; malvids; Brassicales; Brassicaceae; Camelineae; Arabidopsis	Serine/threonine protein kinase	.	GO:0005524|ATP binding;GO:0004674|protein serine/threonine kinase activity	GO:0016021|integral to membrane;GO:0005886|plasma membrane
c127419_g1	0.413158	-1.27523	5.05e-07	0.00023944	down	yes	RecName: Full=Glycine-rich RNA-binding protein 7;^Eukaryota; Viridiplantae; Streptophyta; Embryophyta; Tracheophyta; Spermatophyta; Magnoliophyta; eudicotyledons; core eudicotyledons; rosids; malvids; Brassicales; Brassicaceae; Camelineae; Arabidopsis	RecName: Full=Glycine-rich RNA-binding protein 7;^Eukaryota; Viridiplantae; Streptophyta; Embryophyta; Tracheophyta; Spermatophyta; Magnoliophyta; eudicotyledons; core eudicotyledons; rosids; malvids; Brassicales; Brassicaceae; Camelineae; Arabidopsis	RNA-binding proteins (RRM domain)	GO:0000380|alternative mRNA splicing, via spliceosome;GO:0007623|circadian rhythm;GO:0032508|DNA duplex unwinding;GO:0045087|innate immune response;GO:0006406|mRNA export from nucleus;GO:0010119|regulation of stomatal movement;GO:0046686|response to cadmium ion;GO:0009409|response to cold;GO:0009651|response to salt stress;GO:0010043|response to zinc ion;GO:0010501|RNA secondary structure unwindi…	GO:0003690|double-stranded DNA binding;GO:0003729|mRNA binding;GO:0000166|nucleotide binding;GO:0003697|single-stranded DNA binding	GO:0048046|apoplast;GO:0009507|chloroplast;GO:0005829|cytosol;GO:0005634|nucleus;GO:0005777|peroxisome;GO:0009506|plasmodesma
c123530_g1	12.9272	3.69234	7.14e-07	0.000312367	up	yes	RecName: Full=Putative glutamine amidotransferase YLR126C;^Eukaryota; Fungi; Dikarya; Ascomycota; Saccharomycotina; Saccharomycetes; Saccharomycetales; Saccharomycetaceae; Saccharomyces	RecName: Full=Putative glutamine amidotransferase YLR126C;^Eukaryota; Fungi; Dikarya; Ascomycota; Saccharomycotina; Saccharomycetes; Saccharomycetales; Saccharomycetaceae; Saccharomyces	GMP synthase - Glutamine amidotransferase domain	GO:0006878|cellular copper ion homeostasis;GO:0006879|cellular iron ion homeostasis;GO:0006541|glutamine metabolic process	GO:0016740|transferase activity	GO:0005737|cytoplasm
c138855_g1	0.492477	-1.02187	0.000172304	0.0230002	down	yes	RecName: Full=1,4-alpha-glucan-branching enzyme;^Eukaryota; Viridiplantae; Streptophyta; Embryophyta; Tracheophyta; Spermatophyta; Magnoliophyta; eudicotyledons; core eudicotyledons; asterids; lamiids; Solanales; Solanaceae; Solanoideae; Solaneae; Solanum	RecName: Full=1,4-alpha-glucan-branching enzyme;^Eukaryota; Viridiplantae; Streptophyta; Embryophyta; Tracheophyta; Spermatophyta; Magnoliophyta; eudicotyledons; core eudicotyledons; asterids; lamiids; Solanales; Solanaceae; Solanoideae; Solaneae; Solanum	.	GO:0005978|glycogen biosynthetic process;GO:0019252|starch biosynthetic process	GO:0003844|1,4-alpha-glucan branching enzyme activity;GO:0043169|cation binding;GO:0004553|hydrolase activity, hydrolyzing O-glycosyl compounds	GO:0009501|amyloplast;GO:0009507|chloroplast
c139659_g3	0.366407	-1.44848	0.000103944	0.0153698	down	yes	RecName: Full=Beta-amylase 2, chloroplastic;^Eukaryota; Viridiplantae; Streptophyta; Embryophyta; Tracheophyta; Spermatophyta; Magnoliophyta; eudicotyledons; core eudicotyledons; rosids; malvids; Brassicales; Brassicaceae; Camelineae; Arabidopsis	RecName: Full=Beta-amylase 2, chloroplastic;^Eukaryota; Viridiplantae; Streptophyta; Embryophyta; Tracheophyta; Spermatophyta; Magnoliophyta; eudicotyledons; core eudicotyledons; rosids; malvids; Brassicales; Brassicaceae; Camelineae; Arabidopsis	.	GO:0000272|polysaccharide catabolic process	GO:0016161|beta-amylase activity;GO:0043169|cation binding	GO:0009570|chloroplast stroma
c137738_g1	3.29493	1.72025	1.87e-06	0.00065397	up	yes	RecName: Full=MATE efflux family protein 2, chloroplastic;^Eukaryota; Viridiplantae; Streptophyta; Embryophyta; Tracheophyta; Spermatophyta; Magnoliophyta; eudicotyledons; core eudicotyledons; rosids; malvids; Brassicales; Brassicaceae; Camelineae; Arabidopsis`sp|Q84K71|MATE2_ARATH	RecName: Full=MATE efflux family protein 1;^Eukaryota; Viridiplantae; Streptophyta; Embryophyta; Tracheophyta; Spermatophyta; Magnoliophyta; eudicotyledons; core eudicotyledons; rosids; malvids; Brassicales; Brassicaceae; Camelineae; Arabidopsis	Na+-driven multidrug efflux pump	.	GO:0015297|antiporter activity;GO:0015238|drug transmembrane transporter activity;GO:0005216|ion channel activity	GO:0016021|integral to membrane;GO:0005886|plasma membrane
c73491_g1	2.92559	1.54873	1.65e-05	0.00392068	up	yes	RecName: Full=Transcription factor MYB39;^Eukaryota; Viridiplantae; Streptophyta; Embryophyta; Tracheophyta; Spermatophyta; Magnoliophyta; eudicotyledons; core eudicotyledons; rosids; malvids; Brassicales; Brassicaceae; Camelineae; Arabidopsis	RecName: Full=Transcription factor MYB39;^Eukaryota; Viridiplantae; Streptophyta; Embryophyta; Tracheophyta; Spermatophyta; Magnoliophyta; eudicotyledons; core eudicotyledons; rosids; malvids; Brassicales; Brassicaceae; Camelineae; Arabidopsis	Myb superfamily proteins, including transcription factors and mRNA splicing factors	.	GO:0003682|chromatin binding;GO:0003677|DNA binding;GO:0003700|sequence-specific DNA binding transcription factor activity	GO:0005634|nucleus
c122419_g1	2.344	1.22897	2.04e-05	0.00466759	up	yes	RecName: Full=Lipid transfer-like protein VAS;^Eukaryota; Viridiplantae; Streptophyta; Embryophyta; Tracheophyta; Spermatophyta; Magnoliophyta; eudicotyledons; core eudicotyledons; rosids; malvids; Brassicales; Brassicaceae; Camelineae; Arabidopsis	RecName: Full=Lipid transfer-like protein VAS;^Eukaryota; Viridiplantae; Streptophyta; Embryophyta; Tracheophyta; Spermatophyta; Magnoliophyta; eudicotyledons; core eudicotyledons; rosids; malvids; Brassicales; Brassicaceae; Camelineae; Arabidopsis	.	GO:0006869|lipid transport	GO:0008289|lipid binding	GO:0031225|anchored to membrane
c146711_g1	0.271398	-1.88152	2.39e-10	3.54e-07	down	yes	RecName: Full=Probable folate-biopterin transporter 9, chloroplastic;^Eukaryota; Viridiplantae; Streptophyta; Embryophyta; Tracheophyta; Spermatophyta; Magnoliophyta; eudicotyledons; core eudicotyledons; rosids; malvids; Brassicales; Brassicaceae; Camelineae; Arabidopsis	RecName: Full=Probable folate-biopterin transporter 9, chloroplastic;^Eukaryota; Viridiplantae; Streptophyta; Embryophyta; Tracheophyta; Spermatophyta; Magnoliophyta; eudicotyledons; core eudicotyledons; rosids; malvids; Brassicales; Brassicaceae; Camelineae; Arabidopsis	Permeases of the major facilitator superfamily	GO:0006810|transport	.	GO:0031969|chloroplast membrane;GO:0016021|integral to membrane
c112999_g1	0.458125	-1.12619	1.92e-06	0.000659685	down	yes	RecName: Full=Heavy metal-associated isoprenylated plant protein 26;^Eukaryota; Viridiplantae; Streptophyta; Embryophyta; Tracheophyta; Spermatophyta; Magnoliophyta; eudicotyledons; core eudicotyledons; rosids; malvids; Brassicales; Brassicaceae; Camelineae; Arabidopsis	RecName: Full=Heavy metal-associated isoprenylated plant protein 26;^Eukaryota; Viridiplantae; Streptophyta; Embryophyta; Tracheophyta; Spermatophyta; Magnoliophyta; eudicotyledons; core eudicotyledons; rosids; malvids; Brassicales; Brassicaceae; Camelineae; Arabidopsis	Glutathione peroxidase	GO:0010286|heat acclimation;GO:0030001|metal ion transport	GO:0046872|metal ion binding	GO:0031965|nuclear membrane;GO:0005886|plasma membrane;GO:0009506|plasmodesma
c56798_g1	0.469033	-1.09224	1.71e-05	0.00401184	down	yes	RecName: Full=High mobility group B protein 1;^Eukaryota; Viridiplantae; Streptophyta; Embryophyta; Tracheophyta; Spermatophyta; Magnoliophyta; eudicotyledons; core eudicotyledons; rosids; malvids; Brassicales; Brassicaceae; Camelineae; Arabidopsis	RecName: Full=High mobility group B protein 1;^Eukaryota; Viridiplantae; Streptophyta; Embryophyta; Tracheophyta; Spermatophyta; Magnoliophyta; eudicotyledons; core eudicotyledons; rosids; malvids; Brassicales; Brassicaceae; Camelineae; Arabidopsis	.	GO:0006333|chromatin assembly or disassembly	GO:0003682|chromatin binding;GO:0003677|DNA binding;GO:0003700|sequence-specific DNA binding transcription factor activity;GO:0030527|structural constituent of chromatin	GO:0000785|chromatin;GO:0005634|nucleus
c146794_g1	2.56753	1.36038	5.49e-05	0.00985397	up	yes	RecName: Full=Cytochrome P450 71A25;^Eukaryota; Viridiplantae; Streptophyta; Embryophyta; Tracheophyta; Spermatophyta; Magnoliophyta; eudicotyledons; core eudicotyledons; rosids; malvids; Brassicales; Brassicaceae; Camelineae; Arabidopsis	RecName: Full=Cytochrome P450 71A25;^Eukaryota; Viridiplantae; Streptophyta; Embryophyta; Tracheophyta; Spermatophyta; Magnoliophyta; eudicotyledons; core eudicotyledons; rosids; malvids; Brassicales; Brassicaceae; Camelineae; Arabidopsis	Cytochrome P450	.	GO:0009055|electron carrier activity;GO:0020037|heme binding;GO:0005506|iron ion binding;GO:0004497|monooxygenase activity;GO:0016705|oxidoreductase activity, acting on paired donors, with incorporation or reduction of molecular oxygen	GO:0005794|Golgi apparatus;GO:0016021|integral to membrane
c141086_g1	5.45197	2.44678	2.49e-22	3.87e-18	up	yes	RecName: Full=Histidine kinase 5;^Eukaryota; Viridiplantae; Streptophyta; Embryophyta; Tracheophyta; Spermatophyta; Magnoliophyta; eudicotyledons; core eudicotyledons; rosids; malvids; Brassicales; Brassicaceae; Camelineae; Arabidopsis	RecName: Full=Histidine kinase 5;^Eukaryota; Viridiplantae; Streptophyta; Embryophyta; Tracheophyta; Spermatophyta; Magnoliophyta; eudicotyledons; core eudicotyledons; rosids; malvids; Brassicales; Brassicaceae; Camelineae; Arabidopsis	Signal transduction histidine kinase	GO:0009738|abscisic acid mediated signaling pathway;GO:0070301|cellular response to hydrogen peroxide;GO:0071219|cellular response to molecule of bacterial origin;GO:0071732|cellular response to nitric oxide;GO:0009736|cytokinin mediated signaling pathway;GO:0006952|defense response;GO:0009873|ethylene mediated signaling pathway;GO:0035556|intracellular signal transduction;GO:0009788|negative reg…	GO:0005524|ATP binding;GO:0000156|phosphorelay response regulator activity;GO:0000155|phosphorelay sensor kinase activity;GO:0004673|protein histidine kinase activity	GO:0005886|plasma membrane;GO:0005773|vacuole
c48612_g1	4.54599	2.1846	5.43e-05	0.00980373	up	yes	RecName: Full=Protein FANTASTIC FOUR 1;^Eukaryota; Viridiplantae; Streptophyta; Embryophyta; Tracheophyta; Spermatophyta; Magnoliophyta; eudicotyledons; core eudicotyledons; rosids; malvids; Brassicales; Brassicaceae; Camelineae; Arabidopsis	RecName: Full=Protein FANTASTIC FOUR 1;^Eukaryota; Viridiplantae; Streptophyta; Embryophyta; Tracheophyta; Spermatophyta; Magnoliophyta; eudicotyledons; core eudicotyledons; rosids; malvids; Brassicales; Brassicaceae; Camelineae; Arabidopsis	.	.	.	.
c144745_g1	0.297003	-1.75145	0.000164051	0.0221484	down	yes	RecName: Full=Patatin group D-2;^Eukaryota; Viridiplantae; Streptophyta; Embryophyta; Tracheophyta; Spermatophyta; Magnoliophyta; eudicotyledons; core eudicotyledons; asterids; lamiids; Solanales; Solanaceae; Solanoideae; Solaneae; Solanum`sp|Q2MY56|PATD2_SOLTU	RecName: Full=Patatin-08;^Eukaryota; Viridiplantae; Streptophyta; Embryophyta; Tracheophyta; Spermatophyta; Magnoliophyta; eudicotyledons; core eudicotyledons; asterids; lamiids; Solanales; Solanaceae; Solanoideae; Solaneae; Solanum	.	GO:0006952|defense response;GO:0016042|lipid catabolic process	GO:0016787|hydrolase activity;GO:0045735|nutrient reservoir activity	GO:0005773|vacuole
c142754_g2	0.381815	-1.38906	0.000360217	0.03911	down	yes	RecName: Full=F-box protein PP2-A12;^Eukaryota; Viridiplantae; Streptophyta; Embryophyta; Tracheophyta; Spermatophyta; Magnoliophyta; eudicotyledons; core eudicotyledons; rosids; malvids; Brassicales; Brassicaceae; Camelineae; Arabidopsis`sp|Q9LN77|P2A12_ARATH	RecName: Full=F-box protein PP2-A12;^Eukaryota; Viridiplantae; Streptophyta; Embryophyta; Tracheophyta; Spermatophyta; Magnoliophyta; eudicotyledons; core eudicotyledons; rosids; malvids; Brassicales; Brassicaceae; Camelineae; Arabidopsis	.	.	GO:0030246|carbohydrate binding	.
c134229_g1	0.251364	-1.99215	0.000135004	0.0188835	down	yes	RecName: Full=Bidirectional sugar transporter SWEET3;^Eukaryota; Viridiplantae; Streptophyta; Embryophyta; Tracheophyta; Spermatophyta; Magnoliophyta; eudicotyledons; core eudicotyledons; rosids; malvids; Brassicales; Brassicaceae; Camelineae; Arabidopsis	RecName: Full=Bidirectional sugar transporter SWEET3;^Eukaryota; Viridiplantae; Streptophyta; Embryophyta; Tracheophyta; Spermatophyta; Magnoliophyta; eudicotyledons; core eudicotyledons; rosids; malvids; Brassicales; Brassicaceae; Camelineae; Arabidopsis	.	.	GO:0051119|sugar transmembrane transporter activity	GO:0005887|integral to plasma membrane
c140747_g1	2.54469	1.34749	0.000188019	0.0245309	up	yes	RecName: Full=EIN3-binding F-box protein 1;^Eukaryota; Viridiplantae; Streptophyta; Embryophyta; Tracheophyta; Spermatophyta; Magnoliophyta; eudicotyledons; core eudicotyledons; rosids; malvids; Brassicales; Brassicaceae; Camelineae; Arabidopsis	RecName: Full=EIN3-binding F-box protein 1;^Eukaryota; Viridiplantae; Streptophyta; Embryophyta; Tracheophyta; Spermatophyta; Magnoliophyta; eudicotyledons; core eudicotyledons; rosids; malvids; Brassicales; Brassicaceae; Camelineae; Arabidopsis	.	GO:0009873|ethylene mediated signaling pathway;GO:0010105|negative regulation of ethylene mediated signaling pathway;GO:0016567|protein ubiquitination;GO:0009723|response to ethylene stimulus;GO:0006511|ubiquitin-dependent protein catabolic process	.	GO:0005634|nucleus
c173889_g1	0.460425	-1.11896	5.28e-05	0.00958917	down	yes	RecName: Full=Bidirectional sugar transporter NEC1;^Eukaryota; Viridiplantae; Streptophyta; Embryophyta; Tracheophyta; Spermatophyta; Magnoliophyta; eudicotyledons; core eudicotyledons; asterids; lamiids; Solanales; Solanaceae; Petunioideae; Petunia	RecName: Full=Bidirectional sugar transporter NEC1;^Eukaryota; Viridiplantae; Streptophyta; Embryophyta; Tracheophyta; Spermatophyta; Magnoliophyta; eudicotyledons; core eudicotyledons; asterids; lamiids; Solanales; Solanaceae; Petunioideae; Petunia	.	GO:0009901|anther dehiscence;GO:0009555|pollen development	GO:0051119|sugar transmembrane transporter activity	GO:0005887|integral to plasma membrane
c145703_g2	0.465624	-1.10276	4.36e-05	0.00835236	down	yes	RecName: Full=Type I inositol 1,4,5-trisphosphate 5-phosphatase CVP2;^Eukaryota; Viridiplantae; Streptophyta; Embryophyta; Tracheophyta; Spermatophyta; Magnoliophyta; eudicotyledons; core eudicotyledons; rosids; malvids; Brassicales; Brassicaceae; Camelineae; Arabidopsis`sp|Q9LR47|IP5P3_ARATH	RecName: Full=Type I inositol 1,4,5-trisphosphate 5-phosphatase CVP2;^Eukaryota; Viridiplantae; Streptophyta; Embryophyta; Tracheophyta; Spermatophyta; Magnoliophyta; eudicotyledons; core eudicotyledons; rosids; malvids; Brassicales; Brassicaceae; Camelineae; Arabidopsis	Phosphatidylinositol 5-phosphate phosphatase	GO:0009738|abscisic acid mediated signaling pathway;GO:0030154|cell differentiation;GO:0010588|cotyledon vascular tissue pattern formation;GO:0046855|inositol phosphate dephosphorylation;GO:0048016|inositol phosphate-mediated signaling;GO:0032957|inositol trisphosphate metabolic process;GO:0010305|leaf vascular tissue pattern formation;GO:0046854|phosphatidylinositol phosphorylation;GO:0010067|pr…	GO:0046030|inositol trisphosphate phosphatase activity;GO:0052659|inositol-1,3,4,5-tetrakisphosphate 5-phosphatase activity;GO:0052658|inositol-1,4,5-trisphosphate 5-phosphatase activity;GO:0004445|inositol-polyphosphate 5-phosphatase activity	.
c142596_g2	0.14432	-2.79266	5.38e-06	0.00154594	down	yes	RecName: Full=Receptor-like cytosolic serine/threonine-protein kinase RBK2;^Eukaryota; Viridiplantae; Streptophyta; Embryophyta; Tracheophyta; Spermatophyta; Magnoliophyta; eudicotyledons; core eudicotyledons; rosids; malvids; Brassicales; Brassicaceae; Camelineae; Arabidopsis	RecName: Full=Receptor-like cytosolic serine/threonine-protein kinase RBK2;^Eukaryota; Viridiplantae; Streptophyta; Embryophyta; Tracheophyta; Spermatophyta; Magnoliophyta; eudicotyledons; core eudicotyledons; rosids; malvids; Brassicales; Brassicaceae; Camelineae; Arabidopsis	Serine/threonine protein kinase	.	GO:0005524|ATP binding;GO:0004674|protein serine/threonine kinase activity	GO:0005737|cytoplasm;GO:0005634|nucleus
c122248_g1	3.01748	1.59334	0.000262153	0.0308348	up	yes	RecName: Full=MLP-like protein 43;^Eukaryota; Viridiplantae; Streptophyta; Embryophyta; Tracheophyta; Spermatophyta; Magnoliophyta; eudicotyledons; core eudicotyledons; rosids; malvids; Brassicales; Brassicaceae; Camelineae; Arabidopsis	RecName: Full=MLP-like protein 43;^Eukaryota; Viridiplantae; Streptophyta; Embryophyta; Tracheophyta; Spermatophyta; Magnoliophyta; eudicotyledons; core eudicotyledons; rosids; malvids; Brassicales; Brassicaceae; Camelineae; Arabidopsis	Protein involved in response to biotic stimulus	GO:0006952|defense response;GO:0009607|response to biotic stimulus	.	GO:0009507|chloroplast
c146256_g1	0.352972	-1.50237	1.48e-09	1.77e-06	down	yes	RecName: Full=Pleiotropic drug resistance protein 1;^Eukaryota; Viridiplantae; Streptophyta; Embryophyta; Tracheophyta; Spermatophyta; Magnoliophyta; eudicotyledons; core eudicotyledons; asterids; lamiids; Solanales; Solanaceae; Nicotianoideae; Nicotianeae; Nicotiana`sp|Q76CU2|PDR1_TOBAC	RecName: Full=Pleiotropic drug resistance protein 1;^Eukaryota; Viridiplantae; Streptophyta; Embryophyta; Tracheophyta; Spermatophyta; Magnoliophyta; eudicotyledons; core eudicotyledons; asterids; lamiids; Solanales; Solanaceae; Nicotianoideae; Nicotianeae; Nicotiana`sp|Q76CU2|PDR1_TOBAC	.	GO:0006200|ATP catabolic process;GO:0006810|transport	GO:0005524|ATP binding;GO:0016887|ATPase activity	GO:0016021|integral to membrane
c149474_g2	2.03413	1.02441	5.08e-05	0.00932939	up	yes	RecName: Full=Transposon Ty3-I Gag-Pol polyprotein;^Eukaryota; Fungi; Dikarya; Ascomycota; Saccharomycotina; Saccharomycetes; Saccharomycetales; Saccharomycetaceae; Saccharomyces`sp|Q7LHG5|YI31B_YEAST	RecName: Full=Transposon Ty3-G Gag-Pol polyprotein;^Eukaryota; Fungi; Dikarya; Ascomycota; Saccharomycotina; Saccharomycetes; Saccharomycetales; Saccharomycetaceae; Saccharomyces	Transposase and inactivated derivatives	GO:0015074|DNA integration;GO:0006310|DNA recombination;GO:0006508|proteolysis;GO:0006278|RNA-dependent DNA replication;GO:0032197|transposition, RNA-mediated;GO:0046797|viral procapsid maturation	GO:0004190|aspartic-type endopeptidase activity;GO:0005524|ATP binding;GO:0003677|DNA binding;GO:0003887|DNA-directed DNA polymerase activity;GO:0046872|metal ion binding;GO:0008233|peptidase activity;GO:0004540|ribonuclease activity;GO:0004523|ribonuclease H activity;GO:0003723|RNA binding;GO:0003964|RNA-directed DNA polymerase activity;GO:0008270|zinc ion binding	GO:0005737|cytoplasm;GO:0000943|retrotransposon nucleocapsid
c138396_g1	0.302073	-1.72703	9.88e-05	0.0148253	down	yes	RecName: Full=Probable protein phosphatase 2C 72;^Eukaryota; Viridiplantae; Streptophyta; Embryophyta; Tracheophyta; Spermatophyta; Magnoliophyta; eudicotyledons; core eudicotyledons; rosids; malvids; Brassicales; Brassicaceae; Camelineae; Arabidopsis	RecName: Full=Probable protein phosphatase 2C 72;^Eukaryota; Viridiplantae; Streptophyta; Embryophyta; Tracheophyta; Spermatophyta; Magnoliophyta; eudicotyledons; core eudicotyledons; rosids; malvids; Brassicales; Brassicaceae; Camelineae; Arabidopsis	Serine/threonine protein phosphatase	GO:0008152|metabolic process	GO:0046872|metal ion binding;GO:0004721|phosphoprotein phosphatase activity	.
c149348_g4	6.62872	2.72873	1.22e-15	7.6e-12	up	yes	RecName: Full=MLO-like protein 4;^Eukaryota; Viridiplantae; Streptophyta; Embryophyta; Tracheophyta; Spermatophyta; Magnoliophyta; eudicotyledons; core eudicotyledons; rosids; malvids; Brassicales; Brassicaceae; Camelineae; Arabidopsis`sp|O23693|MLO4_ARATH	RecName: Full=MLO-like protein 4;^Eukaryota; Viridiplantae; Streptophyta; Embryophyta; Tracheophyta; Spermatophyta; Magnoliophyta; eudicotyledons; core eudicotyledons; rosids; malvids; Brassicales; Brassicaceae; Camelineae; Arabidopsis	.	GO:0008219|cell death;GO:0006952|defense response;GO:0009607|response to biotic stimulus	.	GO:0016021|integral to membrane
c137482_g2	2.13627	1.0951	0.00042899	0.0446889	up	yes	RecName: Full=Boron transporter 1;^Eukaryota; Viridiplantae; Streptophyta; Embryophyta; Tracheophyta; Spermatophyta; Magnoliophyta; eudicotyledons; core eudicotyledons; rosids; malvids; Brassicales; Brassicaceae; Camelineae; Arabidopsis	RecName: Full=Boron transporter 1;^Eukaryota; Viridiplantae; Streptophyta; Embryophyta; Tracheophyta; Spermatophyta; Magnoliophyta; eudicotyledons; core eudicotyledons; rosids; malvids; Brassicales; Brassicaceae; Camelineae; Arabidopsis	.	GO:0010036|response to boron-containing substance	GO:0005452|inorganic anion exchanger activity	GO:0005768|endosome;GO:0016021|integral to membrane;GO:0005773|vacuole
c144763_g1	0.0976125	-3.35679	0.000143486	0.0197148	down	yes	RecName: Full=Uncharacterized protein sll1483;^Bacteria; Cyanobacteria; Chroococcales; Synechocystis	RecName: Full=Uncharacterized protein sll1483;^Bacteria; Cyanobacteria; Chroococcales; Synechocystis	Secreted and surface protein containing fasciclin-like repeats	.	.	GO:0030288|outer membrane-bounded periplasmic space
c143625_g4	0.199768	-2.3236	2.57e-05	0.00556413	down	yes	RecName: Full=Probable LRR receptor-like serine/threonine-protein kinase At1g56130;^Eukaryota; Viridiplantae; Streptophyta; Embryophyta; Tracheophyta; Spermatophyta; Magnoliophyta; eudicotyledons; core eudicotyledons; rosids; malvids; Brassicales; Brassicaceae; Camelineae; Arabidopsis	RecName: Full=Probable LRR receptor-like serine/threonine-protein kinase At1g56140;^Eukaryota; Viridiplantae; Streptophyta; Embryophyta; Tracheophyta; Spermatophyta; Magnoliophyta; eudicotyledons; core eudicotyledons; rosids; malvids; Brassicales; Brassicaceae; Camelineae; Arabidopsis	Serine/threonine protein kinase	.	GO:0005524|ATP binding;GO:0004674|protein serine/threonine kinase activity	GO:0016021|integral to membrane;GO:0005886|plasma membrane
c148334_g1	0.447277	-1.16076	2.02e-06	0.000682855	down	yes	RecName: Full=Putative amidase C869.01;^Eukaryota; Fungi; Dikarya; Ascomycota; Taphrinomycotina; Schizosaccharomycetes; Schizosaccharomycetales; Schizosaccharomycetaceae; Schizosaccharomyces`sp|Q9URY4|YI01_SCHPO	RecName: Full=Putative amidase C869.01;^Eukaryota; Fungi; Dikarya; Ascomycota; Taphrinomycotina; Schizosaccharomycetes; Schizosaccharomycetales; Schizosaccharomycetaceae; Schizosaccharomyces	Asp-tRNAAsn/Glu-tRNAGln amidotransferase A subunit and related amidases	.	GO:0004040|amidase activity;GO:0016884|carbon-nitrogen ligase activity, with glutamine as amido-N-donor	GO:0005829|cytosol
c137482_g1	2.46206	1.29987	8.66e-05	0.0138578	up	yes	RecName: Full=Boron transporter 1;^Eukaryota; Viridiplantae; Streptophyta; Embryophyta; Tracheophyta; Spermatophyta; Magnoliophyta; eudicotyledons; core eudicotyledons; rosids; malvids; Brassicales; Brassicaceae; Camelineae; Arabidopsis	RecName: Full=Probable boron transporter 2;^Eukaryota; Viridiplantae; Streptophyta; Embryophyta; Tracheophyta; Spermatophyta; Magnoliophyta; eudicotyledons; core eudicotyledons; rosids; malvids; Brassicales; Brassicaceae; Camelineae; Arabidopsis	.	.	GO:0005452|inorganic anion exchanger activity	GO:0016021|integral to membrane
c147207_g1	0.0456536	-4.45313	0.000172583	0.0230002	down	yes	RecName: Full=Aldehyde dehydrogenase;^Eukaryota; Fungi; Dikarya; Ascomycota; Pezizomycotina; Dothideomycetes; Pleosporomycetidae; Pleosporales; Pleosporineae; Pleosporaceae; mitosporic Pleosporaceae; Alternaria; Alternaria alternata group	RecName: Full=Aldehyde dehydrogenase;^Eukaryota; Fungi; Dikarya; Ascomycota; Pezizomycotina; Dothideomycetes; Pleosporomycetidae; Pleosporales; Pleosporineae; Pleosporaceae; mitosporic Pleosporaceae; Alternaria; Alternaria alternata group	.	GO:0006068|ethanol catabolic process	GO:0004029|aldehyde dehydrogenase (NAD) activity	GO:0005737|cytoplasm
c137267_g1	0.166995	-2.58212	1.26e-12	4.35e-09	down	yes	RecName: Full=Alpha-1,4 glucan phosphorylase L isozyme, chloroplastic/amyloplastic;^Eukaryota; Viridiplantae; Streptophyta; Embryophyta; Tracheophyta; Spermatophyta; Magnoliophyta; eudicotyledons; core eudicotyledons; asterids; lamiids; Solanales; Convolvulaceae; Ipomoeeae; Ipomoea`sp|P27598|PHSL_IPOBA	RecName: Full=Alpha-1,4 glucan phosphorylase L isozyme, chloroplastic/amyloplastic;^Eukaryota; Viridiplantae; Streptophyta; Embryophyta; Tracheophyta; Spermatophyta; Magnoliophyta; eudicotyledons; core eudicotyledons; asterids; lamiids; Solanales; Convolvulaceae; Ipomoeeae; Ipomoea	.	GO:0005975|carbohydrate metabolic process	GO:0008184|glycogen phosphorylase activity;GO:0030170|pyridoxal phosphate binding	GO:0009501|amyloplast;GO:0009507|chloroplast
c138765_g1	12.9355	3.69326	1.3e-06	0.000496462	up	yes	RecName: Full=Lysine histidine transporter-like 8;^Eukaryota; Viridiplantae; Streptophyta; Embryophyta; Tracheophyta; Spermatophyta; Magnoliophyta; eudicotyledons; core eudicotyledons; rosids; malvids; Brassicales; Brassicaceae; Camelineae; Arabidopsis	RecName: Full=Lysine histidine transporter-like 8;^Eukaryota; Viridiplantae; Streptophyta; Embryophyta; Tracheophyta; Spermatophyta; Magnoliophyta; eudicotyledons; core eudicotyledons; rosids; malvids; Brassicales; Brassicaceae; Camelineae; Arabidopsis	.	GO:0006865|amino acid transport	.	GO:0016021|integral to membrane;GO:0005886|plasma membrane
c144124_g2	0.205406	-2.28345	0.000122799	0.0176535	down	yes	RecName: Full=Probable LRR receptor-like serine/threonine-protein kinase At1g56130;^Eukaryota; Viridiplantae; Streptophyta; Embryophyta; Tracheophyta; Spermatophyta; Magnoliophyta; eudicotyledons; core eudicotyledons; rosids; malvids; Brassicales; Brassicaceae; Camelineae; Arabidopsis	RecName: Full=Probable LRR receptor-like serine/threonine-protein kinase At1g56140;^Eukaryota; Viridiplantae; Streptophyta; Embryophyta; Tracheophyta; Spermatophyta; Magnoliophyta; eudicotyledons; core eudicotyledons; rosids; malvids; Brassicales; Brassicaceae; Camelineae; Arabidopsis	Serine/threonine protein kinase	.	GO:0005524|ATP binding;GO:0004674|protein serine/threonine kinase activity	GO:0016021|integral to membrane;GO:0005886|plasma membrane
c137828_g3	0.466528	-1.09996	0.000410008	0.0430121	down	yes	RecName: Full=50S ribosomal protein L20, chloroplastic;^Eukaryota; Viridiplantae; Streptophyta; Embryophyta; Tracheophyta; Spermatophyta; Magnoliophyta; eudicotyledons; core eudicotyledons; asterids; campanulids; Apiales; Araliaceae; Panax	RecName: Full=50S ribosomal protein L20, chloroplastic;^Eukaryota; Viridiplantae; Streptophyta; Embryophyta; Tracheophyta; Spermatophyta; Magnoliophyta; eudicotyledons; core eudicotyledons; rosids; fabids; Rosales; Moraceae; Morus	.	GO:0006412|translation	GO:0019843|rRNA binding;GO:0003735|structural constituent of ribosome	GO:0009507|chloroplast;GO:0005840|ribosome
c144685_g2	0.00561992	-7.47523	0.000234015	0.0288335	down	yes	RecName: Full=Uncharacterized protein y4iL;^Bacteria; Proteobacteria; Alphaproteobacteria; Rhizobiales; Rhizobiaceae; Sinorhizobium/Ensifer group; Sinorhizobium	RecName: Full=Uncharacterized protein y4iL;^Bacteria; Proteobacteria; Alphaproteobacteria; Rhizobiales; Rhizobiaceae; Sinorhizobium/Ensifer group; Sinorhizobium	Catalase	.	GO:0004096|catalase activity;GO:0020037|heme binding	.
c133489_g1	0.482204	-1.05228	4.94e-05	0.00913828	down	yes	RecName: Full=Ribosome-binding factor PSRP1, chloroplastic;^Eukaryota; Viridiplantae; Streptophyta; Embryophyta; Tracheophyta; Spermatophyta; Magnoliophyta; eudicotyledons; core eudicotyledons; Caryophyllales; Amaranthaceae; Spinacia	RecName: Full=Ribosome-binding factor PSRP1, chloroplastic;^Eukaryota; Viridiplantae; Streptophyta; Embryophyta; Tracheophyta; Spermatophyta; Magnoliophyta; eudicotyledons; core eudicotyledons; Caryophyllales; Amaranthaceae; Spinacia	.	GO:0044238|primary metabolic process	GO:0019843|rRNA binding	GO:0009570|chloroplast stroma
c142935_g1	2.94843	1.55995	0.000195132	0.0253524	up	yes	RecName: Full=Tetratricopeptide repeat protein 1;^Eukaryota; Metazoa; Chordata; Craniata; Vertebrata; Euteleostomi; Mammalia; Eutheria; Euarchontoglires; Primates; Haplorrhini; Catarrhini; Hominidae; Homo	RecName: Full=Tetratricopeptide repeat protein 1;^Eukaryota; Metazoa; Chordata; Craniata; Vertebrata; Euteleostomi; Mammalia; Eutheria; Euarchontoglires; Primates; Haplorrhini; Catarrhini; Hominidae; Homo	.	GO:0006457|protein folding	GO:0051082|unfolded protein binding	GO:0005778|peroxisomal membrane
c146434_g1	3.99141	1.9969	2.89e-05	0.00613936	up	yes	RecName: Full=LOB domain-containing protein 25;^Eukaryota; Viridiplantae; Streptophyta; Embryophyta; Tracheophyta; Spermatophyta; Magnoliophyta; eudicotyledons; core eudicotyledons; rosids; malvids; Brassicales; Brassicaceae; Camelineae; Arabidopsis	RecName: Full=Protein LATERAL ORGAN BOUNDARIES;^Eukaryota; Viridiplantae; Streptophyta; Embryophyta; Tracheophyta; Spermatophyta; Magnoliophyta; eudicotyledons; core eudicotyledons; rosids; malvids; Brassicales; Brassicaceae; Camelineae; Arabidopsis	Protein involved in vesicle-mediated transport	GO:0010199|organ boundary specification between lateral organs and the meristem	.	.
c120633_g1	2.2132	1.14613	0.000126196	0.017965	up	yes	RecName: Full=Zinc finger protein CONSTANS-LIKE 2;^Eukaryota; Viridiplantae; Streptophyta; Embryophyta; Tracheophyta; Spermatophyta; Magnoliophyta; eudicotyledons; core eudicotyledons; rosids; malvids; Brassicales; Brassicaceae; Camelineae; Arabidopsis	RecName: Full=Zinc finger protein CONSTANS-LIKE 2;^Eukaryota; Viridiplantae; Streptophyta; Embryophyta; Tracheophyta; Spermatophyta; Magnoliophyta; eudicotyledons; core eudicotyledons; rosids; malvids; Brassicales; Brassicaceae; Camelineae; Arabidopsis	.	GO:0009658|chloroplast organization;GO:0009909|regulation of flower development;GO:0006351|transcription, DNA-dependent	GO:0003677|DNA binding;GO:0046872|metal ion binding;GO:0003700|sequence-specific DNA binding transcription factor activity;GO:0008270|zinc ion binding	GO:0005634|nucleus
c143734_g1	0.387224	-1.36876	7.47e-07	0.000322326	down	yes	RecName: Full=Alpha-glucan phosphorylase, H isozyme;^Eukaryota; Viridiplantae; Streptophyta; Embryophyta; Tracheophyta; Spermatophyta; Magnoliophyta; eudicotyledons; core eudicotyledons; rosids; fabids; Fabales; Fabaceae; Papilionoideae; Fabeae; Vicia	RecName: Full=Alpha-glucan phosphorylase, H isozyme;^Eukaryota; Viridiplantae; Streptophyta; Embryophyta; Tracheophyta; Spermatophyta; Magnoliophyta; eudicotyledons; core eudicotyledons; rosids; fabids; Fabales; Fabaceae; Papilionoideae; Fabeae; Vicia	.	GO:0005975|carbohydrate metabolic process	GO:0008184|glycogen phosphorylase activity;GO:0030170|pyridoxal phosphate binding	GO:0005737|cytoplasm
c136387_g2	2.84055	1.50617	4.2e-10	5.68e-07	up	yes	RecName: Full=Dof zinc finger protein DOF5.2;^Eukaryota; Viridiplantae; Streptophyta; Embryophyta; Tracheophyta; Spermatophyta; Magnoliophyta; eudicotyledons; core eudicotyledons; rosids; malvids; Brassicales; Brassicaceae; Camelineae; Arabidopsis	RecName: Full=Dof zinc finger protein DOF5.2;^Eukaryota; Viridiplantae; Streptophyta; Embryophyta; Tracheophyta; Spermatophyta; Magnoliophyta; eudicotyledons; core eudicotyledons; rosids; malvids; Brassicales; Brassicaceae; Camelineae; Arabidopsis	.	GO:0006351|transcription, DNA-dependent	GO:0003677|DNA binding;GO:0046872|metal ion binding;GO:0003700|sequence-specific DNA binding transcription factor activity;GO:0008270|zinc ion binding	GO:0005634|nucleus
c145856_g4	0.0387156	-4.69094	6.54e-07	0.000294526	down	yes	RecName: Full=Alcohol oxidase;^Eukaryota; Fungi; Dikarya; Ascomycota; Saccharomycotina; Saccharomycetes; Saccharomycetales; Saccharomycetales incertae sedis; Ogataea	RecName: Full=Alcohol oxidase;^Eukaryota; Fungi; Dikarya; Ascomycota; Saccharomycotina; Saccharomycetes; Saccharomycetales; Saccharomycetales incertae sedis; Ogataea	.	GO:0046188|methane catabolic process;GO:0015945|methanol metabolic process	GO:0047639|alcohol oxidase activity;GO:0008812|choline dehydrogenase activity;GO:0050660|flavin adenine dinucleotide binding	GO:0005777|peroxisome
c121995_g1	0.4372	-1.19363	1.54e-09	1.77e-06	down	yes	RecName: Full=Apoptosis-inducing factor homolog A;^Eukaryota; Amoebozoa; Mycetozoa; Dictyosteliida; Dictyostelium	RecName: Full=Apoptosis-inducing factor homolog A;^Eukaryota; Amoebozoa; Mycetozoa; Dictyosteliida; Dictyostelium	NADH dehydrogenase, FAD-containing subunit	.	GO:0050660|flavin adenine dinucleotide binding;GO:0016491|oxidoreductase activity	.
c60092_g1	2.00518	1.00373	4.33e-09	4.42e-06	up	yes	RecName: Full=Probable WRKY transcription factor 7;^Eukaryota; Viridiplantae; Streptophyta; Embryophyta; Tracheophyta; Spermatophyta; Magnoliophyta; eudicotyledons; core eudicotyledons; rosids; malvids; Brassicales; Brassicaceae; Camelineae; Arabidopsis	RecName: Full=Probable WRKY transcription factor 7;^Eukaryota; Viridiplantae; Streptophyta; Embryophyta; Tracheophyta; Spermatophyta; Magnoliophyta; eudicotyledons; core eudicotyledons; rosids; malvids; Brassicales; Brassicaceae; Camelineae; Arabidopsis	.	GO:0006351|transcription, DNA-dependent	GO:0005516|calmodulin binding;GO:0043565|sequence-specific DNA binding;GO:0003700|sequence-specific DNA binding transcription factor activity	GO:0005634|nucleus
c130957_g1	0.00429756	-7.86227	1.23e-10	2.12e-07	down	yes	RecName: Full=Monothiol glutaredoxin-S2;^Eukaryota; Viridiplantae; Streptophyta; Embryophyta; Tracheophyta; Spermatophyta; Magnoliophyta; eudicotyledons; core eudicotyledons; rosids; malvids; Brassicales; Brassicaceae; Camelineae; Arabidopsis	RecName: Full=Monothiol glutaredoxin-S2;^Eukaryota; Viridiplantae; Streptophyta; Embryophyta; Tracheophyta; Spermatophyta; Magnoliophyta; eudicotyledons; core eudicotyledons; rosids; malvids; Brassicales; Brassicaceae; Camelineae; Arabidopsis	.	GO:0045454|cell redox homeostasis	GO:0051537|2 iron, 2 sulfur cluster binding;GO:0009055|electron carrier activity;GO:0046872|metal ion binding;GO:0015035|protein disulfide oxidoreductase activity	GO:0005737|cytoplasm
c23423_g1	30.1442	4.91381	4.29e-05	0.00828048	up	yes	RecName: Full=Cytochrome P450 716B2;^Eukaryota; Viridiplantae; Streptophyta; Embryophyta; Tracheophyta; Spermatophyta; Coniferopsida; Coniferales; Pinaceae; Picea	RecName: Full=Cytochrome P450 716B2;^Eukaryota; Viridiplantae; Streptophyta; Embryophyta; Tracheophyta; Spermatophyta; Coniferopsida; Coniferales; Pinaceae; Picea	.	.	GO:0009055|electron carrier activity;GO:0020037|heme binding;GO:0005506|iron ion binding;GO:0004497|monooxygenase activity;GO:0016705|oxidoreductase activity, acting on paired donors, with incorporation or reduction of molecular oxygen	GO:0016021|integral to membrane
c128909_g1	2.48907	1.31561	6.36e-07	0.000290577	up	yes	RecName: Full=Protein SCARECROW;^Eukaryota; Viridiplantae; Streptophyta; Embryophyta; Tracheophyta; Spermatophyta; Magnoliophyta; eudicotyledons; core eudicotyledons; rosids; malvids; Brassicales; Brassicaceae; Camelineae; Arabidopsis	RecName: Full=Protein SCARECROW;^Eukaryota; Viridiplantae; Streptophyta; Embryophyta; Tracheophyta; Spermatophyta; Magnoliophyta; eudicotyledons; core eudicotyledons; rosids; malvids; Brassicales; Brassicaceae; Camelineae; Arabidopsis	.	GO:0008356|asymmetric cell division;GO:0009630|gravitropism;GO:0051457|maintenance of protein location in nucleus;GO:0009956|radial pattern formation;GO:0010103|stomatal complex morphogenesis;GO:0006351|transcription, DNA-dependent	GO:0043565|sequence-specific DNA binding;GO:0003700|sequence-specific DNA binding transcription factor activity	GO:0005634|nucleus
c2154_g1	0.461699	-1.11497	0.000481916	0.0476721	down	yes	RecName: Full=Uncharacterized protein ycf23;^Eukaryota; Rhodophyta; Bangiophyceae; Bangiales; Bangiaceae; Pyropia	RecName: Full=Uncharacterized protein ycf23;^Eukaryota; Rhodophyta; Bangiophyceae; Bangiales; Bangiaceae; Pyropia	.	GO:0008152|metabolic process	GO:0003824|catalytic activity	GO:0009507|chloroplast
c149863_g1	2.85228	1.51212	3.71e-13	1.92e-09	up	yes	RecName: Full=Inositol-3-phosphate synthase;^Eukaryota; Viridiplantae; Streptophyta; Embryophyta; Tracheophyta; Spermatophyta; Magnoliophyta; eudicotyledons; core eudicotyledons; asterids; lamiids; Solanales; Solanaceae; Nicotianoideae; Nicotianeae; Nicotiana	RecName: Full=Inositol-3-phosphate synthase;^Eukaryota; Viridiplantae; Streptophyta; Embryophyta; Tracheophyta; Spermatophyta; Magnoliophyta; eudicotyledons; core eudicotyledons; asterids; lamiids; Solanales; Solanaceae; Nicotianoideae; Nicotianeae; Nicotiana	.	GO:0006021|inositol biosynthetic process;GO:0008654|phospholipid biosynthetic process	GO:0004512|inositol-3-phosphate synthase activity;GO:0000166|nucleotide binding	GO:0005737|cytoplasm
c136387_g3	3.09859	1.63161	1.23e-08	1.03e-05	up	yes	RecName: Full=Dof zinc finger protein DOF5.2;^Eukaryota; Viridiplantae; Streptophyta; Embryophyta; Tracheophyta; Spermatophyta; Magnoliophyta; eudicotyledons; core eudicotyledons; rosids; malvids; Brassicales; Brassicaceae; Camelineae; Arabidopsis	RecName: Full=Dof zinc finger protein DOF5.2;^Eukaryota; Viridiplantae; Streptophyta; Embryophyta; Tracheophyta; Spermatophyta; Magnoliophyta; eudicotyledons; core eudicotyledons; rosids; malvids; Brassicales; Brassicaceae; Camelineae; Arabidopsis	.	GO:0006351|transcription, DNA-dependent	GO:0003677|DNA binding;GO:0046872|metal ion binding;GO:0003700|sequence-specific DNA binding transcription factor activity;GO:0008270|zinc ion binding	GO:0005634|nucleus
c140066_g1	0.449605	-1.15327	2.66e-05	0.00570085	down	yes	RecName: Full=Copper methylamine oxidase;^Bacteria; Actinobacteria; Actinobacteridae; Actinomycetales; Micrococcineae; Micrococcaceae; Arthrobacter	RecName: Full=Copper methylamine oxidase;^Bacteria; Actinobacteria; Actinobacteridae; Actinomycetales; Micrococcineae; Micrococcaceae; Arthrobacter	.	GO:0009308|amine metabolic process	GO:0052595|aliphatic-amine oxidase activity;GO:0052594|aminoacetone:oxygen oxidoreductase(deaminating) activity;GO:0005507|copper ion binding;GO:0052596|phenethylamine:oxygen oxidoreductase (deaminating) activity;GO:0008131|primary amine oxidase activity;GO:0048038|quinone binding;GO:0052593|tryptamine:oxygen oxidoreductase (deaminating) activity	.
c85818_g1	0.20421	-2.29187	2.29e-07	0.000122719	down	yes	RecName: Full=Cytochrome P450 78A3;^Eukaryota; Viridiplantae; Streptophyta; Embryophyta; Tracheophyta; Spermatophyta; Magnoliophyta; eudicotyledons; core eudicotyledons; rosids; fabids; Fabales; Fabaceae; Papilionoideae; Phaseoleae; Glycine	RecName: Full=Cytochrome P450 78A3;^Eukaryota; Viridiplantae; Streptophyta; Embryophyta; Tracheophyta; Spermatophyta; Magnoliophyta; eudicotyledons; core eudicotyledons; rosids; fabids; Fabales; Fabaceae; Papilionoideae; Phaseoleae; Glycine	.	.	GO:0009055|electron carrier activity;GO:0020037|heme binding;GO:0005506|iron ion binding;GO:0004497|monooxygenase activity;GO:0016705|oxidoreductase activity, acting on paired donors, with incorporation or reduction of molecular oxygen	.
c139659_g2	0.309848	-1.69037	1.15e-06	0.000463458	down	yes	RecName: Full=Beta-amylase 2, chloroplastic;^Eukaryota; Viridiplantae; Streptophyta; Embryophyta; Tracheophyta; Spermatophyta; Magnoliophyta; eudicotyledons; core eudicotyledons; rosids; malvids; Brassicales; Brassicaceae; Camelineae; Arabidopsis	RecName: Full=Beta-amylase 2, chloroplastic;^Eukaryota; Viridiplantae; Streptophyta; Embryophyta; Tracheophyta; Spermatophyta; Magnoliophyta; eudicotyledons; core eudicotyledons; rosids; malvids; Brassicales; Brassicaceae; Camelineae; Arabidopsis	.	GO:0000272|polysaccharide catabolic process	GO:0016161|beta-amylase activity;GO:0043169|cation binding	GO:0009570|chloroplast stroma
c147250_g1	20.0056	4.32233	6.75e-05	0.0113839	up	yes	RecName: Full=Lupeol synthase;^Eukaryota; Viridiplantae; Streptophyta; Embryophyta; Tracheophyta; Spermatophyta; Magnoliophyta; eudicotyledons; core eudicotyledons; rosids; fabids; Fagales; Betulaceae; Betula	RecName: Full=Lupeol synthase;^Eukaryota; Viridiplantae; Streptophyta; Embryophyta; Tracheophyta; Spermatophyta; Magnoliophyta; eudicotyledons; core eudicotyledons; rosids; fabids; Fagales; Betulaceae; Betula	.	GO:0019745|pentacyclic triterpenoid biosynthetic process	GO:0042299|lupeol synthase activity	.
c148428_g1	0.411537	-1.28091	0.000369316	0.0396591	down	yes	RecName: Full=Glutathione S-transferase;^Eukaryota; Viridiplantae; Streptophyta; Embryophyta; Tracheophyta; Spermatophyta; Magnoliophyta; eudicotyledons; core eudicotyledons; asterids; lamiids; Solanales; Solanaceae; Solanoideae; Hyoscyameae; Hyoscyamus	RecName: Full=Glutathione S-transferase;^Eukaryota; Viridiplantae; Streptophyta; Embryophyta; Tracheophyta; Spermatophyta; Magnoliophyta; eudicotyledons; core eudicotyledons; asterids; lamiids; Solanales; Solanaceae; Solanoideae; Hyoscyameae; Hyoscyamus	.	GO:0009734|auxin mediated signaling pathway	GO:0004364|glutathione transferase activity	.
c147326_g3	0.0598368	-4.06282	0.000202717	0.0260115	down	yes	RecName: Full=Retrovirus-related Pol polyprotein from transposon TNT 1-94;^Eukaryota; Viridiplantae; Streptophyta; Embryophyta; Tracheophyta; Spermatophyta; Magnoliophyta; eudicotyledons; core eudicotyledons; asterids; lamiids; Solanales; Solanaceae; Nicotianoideae; Nicotianeae; Nicotiana	RecName: Full=Retrovirus-related Pol polyprotein from transposon TNT 1-94;^Eukaryota; Viridiplantae; Streptophyta; Embryophyta; Tracheophyta; Spermatophyta; Magnoliophyta; eudicotyledons; core eudicotyledons; asterids; lamiids; Solanales; Solanaceae; Nicotianoideae; Nicotianeae; Nicotiana	.	GO:0015074|DNA integration;GO:0090305|nucleic acid phosphodiester bond hydrolysis;GO:0006508|proteolysis	GO:0004190|aspartic-type endopeptidase activity;GO:0004519|endonuclease activity;GO:0046872|metal ion binding;GO:0003676|nucleic acid binding;GO:0003964|RNA-directed DNA polymerase activity;GO:0008270|zinc ion binding	.
c138018_g1	3.5658	1.83422	1.47e-11	3.75e-08	up	yes	RecName: Full=Putative zinc finger protein CONSTANS-LIKE 11;^Eukaryota; Viridiplantae; Streptophyta; Embryophyta; Tracheophyta; Spermatophyta; Magnoliophyta; eudicotyledons; core eudicotyledons; rosids; malvids; Brassicales; Brassicaceae; Camelineae; Arabidopsis	RecName: Full=Putative zinc finger protein CONSTANS-LIKE 11;^Eukaryota; Viridiplantae; Streptophyta; Embryophyta; Tracheophyta; Spermatophyta; Magnoliophyta; eudicotyledons; core eudicotyledons; rosids; malvids; Brassicales; Brassicaceae; Camelineae; Arabidopsis	.	.	GO:0046872|metal ion binding;GO:0003700|sequence-specific DNA binding transcription factor activity;GO:0008270|zinc ion binding	GO:0005634|nucleus
c138509_g1	4.0238	2.00856	0.000437256	0.0451086	up	yes	RecName: Full=SufE-like protein, chloroplastic;^Eukaryota; Viridiplantae; Streptophyta; Embryophyta; Tracheophyta; Spermatophyta; Magnoliophyta; eudicotyledons; core eudicotyledons; rosids; malvids; Brassicales; Brassicaceae; Camelineae; Arabidopsis	RecName: Full=Uncharacterized SufE-like protein slr1419;^Bacteria; Cyanobacteria; Chroococcales; Synechocystis	SufE protein probably involved in Fe-S center assembly	.	.	.
c148513_g2	3.40265	1.76666	7.72e-07	0.000328226	up	yes	RecName: Full=Protein notum homolog;^Eukaryota; Metazoa; Chordata; Craniata; Vertebrata; Euteleostomi; Mammalia; Eutheria; Euarchontoglires; Glires; Rodentia; Sciurognathi; Muroidea; Muridae; Murinae; Mus; Mus`sp|Q8R116|NOTUM_MOUSE	RecName: Full=Protein notum homolog;^Eukaryota; Metazoa; Chordata; Craniata; Vertebrata; Euteleostomi; Mammalia; Eutheria; Euarchontoglires; Glires; Rodentia; Sciurognathi; Muroidea; Muridae; Murinae; Mus; Mus	.	.	GO:0016787|hydrolase activity	GO:0005576|extracellular region
c148794_g1	0.295894	-1.75685	3.24e-06	0.00104855	down	yes	RecName: Full=Cyclic nucleotide-gated ion channel 1;^Eukaryota; Viridiplantae; Streptophyta; Embryophyta; Tracheophyta; Spermatophyta; Magnoliophyta; eudicotyledons; core eudicotyledons; rosids; malvids; Brassicales; Brassicaceae; Camelineae; Arabidopsis`sp|O65717|CNGC1_ARATH	RecName: Full=Cyclic nucleotide-gated ion channel 1;^Eukaryota; Viridiplantae; Streptophyta; Embryophyta; Tracheophyta; Spermatophyta; Magnoliophyta; eudicotyledons; core eudicotyledons; rosids; malvids; Brassicales; Brassicaceae; Camelineae; Arabidopsis	.	GO:0006816|calcium ion transport;GO:0006813|potassium ion transport	GO:0030552|cAMP binding;GO:0030553|cGMP binding;GO:0005221|intracellular cyclic nucleotide activated cation channel activity	GO:0016021|integral to membrane;GO:0005886|plasma membrane
c69589_g1	0.132964	-2.91089	4.44e-06	0.00132143	down	yes	RecName: Full=Cytochrome P450 78A3;^Eukaryota; Viridiplantae; Streptophyta; Embryophyta; Tracheophyta; Spermatophyta; Magnoliophyta; eudicotyledons; core eudicotyledons; rosids; fabids; Fabales; Fabaceae; Papilionoideae; Phaseoleae; Glycine	RecName: Full=Cytochrome P450 78A3;^Eukaryota; Viridiplantae; Streptophyta; Embryophyta; Tracheophyta; Spermatophyta; Magnoliophyta; eudicotyledons; core eudicotyledons; rosids; fabids; Fabales; Fabaceae; Papilionoideae; Phaseoleae; Glycine	.	.	GO:0009055|electron carrier activity;GO:0020037|heme binding;GO:0005506|iron ion binding;GO:0004497|monooxygenase activity;GO:0016705|oxidoreductase activity, acting on paired donors, with incorporation or reduction of molecular oxygen	.
c140546_g1	0.343023	-1.54362	0.00043031	0.0446889	down	yes	RecName: Full=Myrosinase-binding protein-like At1g52040;^Eukaryota; Viridiplantae; Streptophyta; Embryophyta; Tracheophyta; Spermatophyta; Magnoliophyta; eudicotyledons; core eudicotyledons; rosids; malvids; Brassicales; Brassicaceae; Camelineae; Arabidopsis`sp|Q9SAV0|MB12_ARATH	RecName: Full=Myrosinase-binding protein-like At1g52040;^Eukaryota; Viridiplantae; Streptophyta; Embryophyta; Tracheophyta; Spermatophyta; Magnoliophyta; eudicotyledons; core eudicotyledons; rosids; malvids; Brassicales; Brassicaceae; Camelineae; Arabidopsis`sp|Q9SAV0|MB12_ARATH	.	GO:0006952|defense response	.	GO:0005634|nucleus;GO:0005773|vacuole
c129262_g1	4.16237	2.0574	5.8e-05	0.0102967	up	yes	RecName: Full=Vegetative incompatibility protein HET-E-1;^Eukaryota; Fungi; Dikarya; Ascomycota; Pezizomycotina; Sordariomycetes; Sordariomycetidae; Sordariales; Lasiosphaeriaceae; Podospora`sp|Q00808|HETE1_PODAS	RecName: Full=Vegetative incompatibility protein HET-E-1;^Eukaryota; Fungi; Dikarya; Ascomycota; Pezizomycotina; Sordariomycetes; Sordariomycetidae; Sordariales; Lasiosphaeriaceae; Podospora`sp|Q00808|HETE1_PODAS	.	.	GO:0005525|GTP binding	.
c146470_g1	0.275656	-1.85906	4.41e-09	4.42e-06	down	yes	RecName: Full=BTB/POZ domain-containing protein At2g30600;^Eukaryota; Viridiplantae; Streptophyta; Embryophyta; Tracheophyta; Spermatophyta; Magnoliophyta; eudicotyledons; core eudicotyledons; rosids; malvids; Brassicales; Brassicaceae; Camelineae; Arabidopsis`sp|Q8LEV3|Y2060_ARATH	RecName: Full=BTB/POZ domain-containing protein At2g30600;^Eukaryota; Viridiplantae; Streptophyta; Embryophyta; Tracheophyta; Spermatophyta; Magnoliophyta; eudicotyledons; core eudicotyledons; rosids; malvids; Brassicales; Brassicaceae; Camelineae; Arabidopsis	.	GO:0007155|cell adhesion;GO:0016567|protein ubiquitination	.	.
c146205_g1	0.380581	-1.39373	2.58e-05	0.00556413	down	yes	RecName: Full=F-box/LRR-repeat protein 3;^Eukaryota; Viridiplantae; Streptophyta; Embryophyta; Tracheophyta; Spermatophyta; Magnoliophyta; eudicotyledons; core eudicotyledons; rosids; malvids; Brassicales; Brassicaceae; Camelineae; Arabidopsis	RecName: Full=F-box/LRR-repeat protein 3;^Eukaryota; Viridiplantae; Streptophyta; Embryophyta; Tracheophyta; Spermatophyta; Magnoliophyta; eudicotyledons; core eudicotyledons; rosids; malvids; Brassicales; Brassicaceae; Camelineae; Arabidopsis	.	.	.	.
c145179_g1	0.481052	-1.05573	5.97e-06	0.00165609	down	yes	RecName: Full=Tetracycline resistance protein, class A;^Bacteria; Proteobacteria; Gammaproteobacteria; Enterobacteriales; Enterobacteriaceae; Escherichia	RecName: Full=Tetracycline resistance protein, class A;^Bacteria; Proteobacteria; Gammaproteobacteria; Enterobacteriales; Enterobacteriaceae; Escherichia	.	GO:0006855|drug transmembrane transport;GO:0015992|proton transport;GO:0046677|response to antibiotic	GO:0015297|antiporter activity;GO:0015238|drug transmembrane transporter activity	GO:0016021|integral to membrane;GO:0005886|plasma membrane
c71163_g1	57.1089	5.83564	2.17e-08	1.61e-05	up	yes	RecName: Full=MLP-like protein 28;^Eukaryota; Viridiplantae; Streptophyta; Embryophyta; Tracheophyta; Spermatophyta; Magnoliophyta; eudicotyledons; core eudicotyledons; rosids; malvids; Brassicales; Brassicaceae; Camelineae; Arabidopsis`sp|Q9SSK9|MLP28_ARATH	RecName: Full=MLP-like protein 28;^Eukaryota; Viridiplantae; Streptophyta; Embryophyta; Tracheophyta; Spermatophyta; Magnoliophyta; eudicotyledons; core eudicotyledons; rosids; malvids; Brassicales; Brassicaceae; Camelineae; Arabidopsis`sp|Q9SSK9|MLP28_ARATH	.	GO:0006952|defense response;GO:0009607|response to biotic stimulus	.	.
c133311_g1	10.6958	3.41898	1.64e-06	0.000598379	up	yes	RecName: Full=Hyoscyamine 6-dioxygenase;^Eukaryota; Viridiplantae; Streptophyta; Embryophyta; Tracheophyta; Spermatophyta; Magnoliophyta; eudicotyledons; core eudicotyledons; asterids; lamiids; Solanales; Solanaceae; Solanoideae; Hyoscyameae; Hyoscyamus	RecName: Full=Hyoscyamine 6-dioxygenase;^Eukaryota; Viridiplantae; Streptophyta; Embryophyta; Tracheophyta; Spermatophyta; Magnoliophyta; eudicotyledons; core eudicotyledons; asterids; lamiids; Solanales; Solanaceae; Solanoideae; Hyoscyameae; Hyoscyamus	.	.	GO:0047998|hyoscyamine (6S)-dioxygenase activity;GO:0005506|iron ion binding;GO:0031418|L-ascorbic acid binding;GO:0016702|oxidoreductase activity, acting on single donors with incorporation of molecular oxygen, incorporation of two atoms of oxygen	.
c128530_g1	2.80229	1.48661	1.45e-08	1.13e-05	up	yes	RecName: Full=Uncharacterized protein At4g15970;^Eukaryota; Viridiplantae; Streptophyta; Embryophyta; Tracheophyta; Spermatophyta; Magnoliophyta; eudicotyledons; core eudicotyledons; rosids; malvids; Brassicales; Brassicaceae; Camelineae; Arabidopsis	RecName: Full=Uncharacterized protein At4g15970;^Eukaryota; Viridiplantae; Streptophyta; Embryophyta; Tracheophyta; Spermatophyta; Magnoliophyta; eudicotyledons; core eudicotyledons; rosids; malvids; Brassicales; Brassicaceae; Camelineae; Arabidopsis	.	.	.	.
c106389_g1	8.54622	3.09529	5.85e-05	0.0103142	up	yes	RecName: Full=Wound-induced protein 1;^Eukaryota; Viridiplantae; Streptophyta; Embryophyta; Tracheophyta; Spermatophyta; Magnoliophyta; eudicotyledons; core eudicotyledons; asterids; lamiids; Solanales; Solanaceae; Solanoideae; Solaneae; Solanum	RecName: Full=Wound-induced protein 1;^Eukaryota; Viridiplantae; Streptophyta; Embryophyta; Tracheophyta; Spermatophyta; Magnoliophyta; eudicotyledons; core eudicotyledons; asterids; lamiids; Solanales; Solanaceae; Solanoideae; Solaneae; Solanum	.	.	.	.
c129974_g1	3.7089	1.89099	9.87e-05	0.0148253	up	yes	.	RecName: Full=Non-specific lipid-transfer protein-like protein At2g13820;^Eukaryota; Viridiplantae; Streptophyta; Embryophyta; Tracheophyta; Spermatophyta; Magnoliophyta; eudicotyledons; core eudicotyledons; rosids; malvids; Brassicales; Brassicaceae; Camelineae; Arabidopsis	.	GO:0006869|lipid transport	GO:0008289|lipid binding	GO:0046658|anchored to plasma membrane;GO:0005576|extracellular region
c125621_g1	0.285554	-1.80817	0.000397857	0.0419863	down	yes	RecName: Full=Patatin-T5;^Eukaryota; Viridiplantae; Streptophyta; Embryophyta; Tracheophyta; Spermatophyta; Magnoliophyta; eudicotyledons; core eudicotyledons; asterids; lamiids; Solanales; Solanaceae; Solanoideae; Solaneae; Solanum`sp|P15478|PATT5_SOLTU	RecName: Full=Patatin;^Eukaryota; Viridiplantae; Streptophyta; Embryophyta; Tracheophyta; Spermatophyta; Magnoliophyta; eudicotyledons; core eudicotyledons; asterids; lamiids; Solanales; Solanaceae; Solanoideae; Solaneae; Solanum	.	GO:0006952|defense response;GO:0016042|lipid catabolic process	GO:0016787|hydrolase activity;GO:0045735|nutrient reservoir activity	GO:0005773|vacuole
c121622_g1	0.333667	-1.58352	1.53e-09	1.77e-06	down	yes	RecName: Full=Pleiotropic drug resistance protein 1;^Eukaryota; Viridiplantae; Streptophyta; Embryophyta; Tracheophyta; Spermatophyta; Magnoliophyta; eudicotyledons; core eudicotyledons; asterids; lamiids; Solanales; Solanaceae; Nicotianoideae; Nicotianeae; Nicotiana`sp|Q76CU2|PDR1_TOBAC	RecName: Full=Pleiotropic drug resistance protein TUR2;^Eukaryota; Viridiplantae; Streptophyta; Embryophyta; Tracheophyta; Spermatophyta; Magnoliophyta; Liliopsida; Araceae; Lemnoideae; Spirodela`sp|O24367|TUR2_SPIPO	.	GO:0006200|ATP catabolic process;GO:0006952|defense response;GO:0006810|transport	GO:0005524|ATP binding;GO:0016887|ATPase activity	GO:0016021|integral to membrane;GO:0005886|plasma membrane
c124777_g1	9.80885	3.29408	4.92e-06	0.00144242	up	yes	RecName: Full=UDP-glycosyltransferase 74E2;^Eukaryota; Viridiplantae; Streptophyta; Embryophyta; Tracheophyta; Spermatophyta; Magnoliophyta; eudicotyledons; core eudicotyledons; rosids; malvids; Brassicales; Brassicaceae; Camelineae; Arabidopsis	RecName: Full=UDP-glycosyltransferase 74E2;^Eukaryota; Viridiplantae; Streptophyta; Embryophyta; Tracheophyta; Spermatophyta; Magnoliophyta; eudicotyledons; core eudicotyledons; rosids; malvids; Brassicales; Brassicaceae; Camelineae; Arabidopsis	.	GO:0071475|cellular hyperosmotic salinity response;GO:0071215|cellular response to abscisic acid stimulus;GO:0070301|cellular response to hydrogen peroxide;GO:0042631|cellular response to water deprivation;GO:0080024|indolebutyric acid metabolic process;GO:0080167|response to karrikin;GO:0010016|shoot morphogenesis	GO:0052638|indole-3-butyrate beta-glucosyltransferase activity	.
c102922_g1	0.348007	-1.52281	4.9e-11	9.52e-08	down	yes	.	.	.	.	.	.
c144202_g2	0.0482564	-4.37313	9.81e-05	0.0148253	down	yes	RecName: Full=F-box/kelch-repeat protein At3g06240;^Eukaryota; Viridiplantae; Streptophyta; Embryophyta; Tracheophyta; Spermatophyta; Magnoliophyta; eudicotyledons; core eudicotyledons; rosids; malvids; Brassicales; Brassicaceae; Camelineae; Arabidopsis	RecName: Full=F-box/kelch-repeat protein At3g06240;^Eukaryota; Viridiplantae; Streptophyta; Embryophyta; Tracheophyta; Spermatophyta; Magnoliophyta; eudicotyledons; core eudicotyledons; rosids; malvids; Brassicales; Brassicaceae; Camelineae; Arabidopsis	.	.	.	.
c130337_g1	2.57114	1.36241	0.000448668	0.0458291	up	yes	.	RecName: Full=Programmed cell death 6-interacting protein;^Eukaryota; Metazoa; Chordata; Craniata; Vertebrata; Euteleostomi; Amphibia; Batrachia; Anura; Pipoidea; Pipidae; Xenopodinae; Xenopus; Xenopus	.	GO:0015031|protein transport	.	.
c118273_g1	0.0345143	-4.85666	0.000318502	0.0357044	down	yes	RecName: Full=Copia protein;^Eukaryota; Metazoa; Ecdysozoa; Arthropoda; Hexapoda; Insecta; Pterygota; Neoptera; Endopterygota; Diptera; Brachycera; Muscomorpha; Ephydroidea; Drosophilidae; Drosophila; Sophophora	.	.	.	.	.
c147348_g3	3.27751	1.7126	0.000102862	0.0152827	up	yes	RecName: Full=Probable trehalase;^Eukaryota; Viridiplantae; Streptophyta; Embryophyta; Tracheophyta; Spermatophyta; Magnoliophyta; Liliopsida; Poales; Poaceae; BEP clade; Ehrhartoideae; Oryzeae; Oryza	.	.	GO:0006950|response to stress;GO:0005993|trehalose catabolic process	GO:0004555|alpha,alpha-trehalase activity	GO:0005886|plasma membrane
c112370_g1	2.43967	1.28669	1.84e-07	0.000103881	up	yes	RecName: Full=Transcription factor ICE1;^Eukaryota; Viridiplantae; Streptophyta; Embryophyta; Tracheophyta; Spermatophyta; Magnoliophyta; eudicotyledons; core eudicotyledons; rosids; malvids; Brassicales; Brassicaceae; Camelineae; Arabidopsis	.	Protein involved in protein targeting to chloroplast	GO:0045893|positive regulation of transcription, DNA-dependent;GO:0050826|response to freezing;GO:0010440|stomatal lineage progression;GO:0006351|transcription, DNA-dependent	GO:0003677|DNA binding;GO:0003700|sequence-specific DNA binding transcription factor activity	GO:0005634|nucleus
c131070_g1	0.14224	-2.8136	5.79e-13	2.57e-09	down	yes	RecName: Full=Two-component response regulator-like APRR5;^Eukaryota; Viridiplantae; Streptophyta; Embryophyta; Tracheophyta; Spermatophyta; Magnoliophyta; eudicotyledons; core eudicotyledons; rosids; malvids; Brassicales; Brassicaceae; Camelineae; Arabidopsis`sp|Q6LA42|APRR5_ARATH	.	.	.	.	.
c157389_g1	0.167768	-2.57546	1.64e-12	5.08e-09	down	yes	RecName: Full=Calmodulin-like protein 3;^Eukaryota; Metazoa; Chordata; Craniata; Vertebrata; Euteleostomi; Mammalia; Eutheria; Euarchontoglires; Glires; Rodentia; Sciurognathi; Muroidea; Muridae; Murinae; Mus; Mus	.	Ca2+-binding protein (EF-Hand superfamily)	.	GO:0005509|calcium ion binding	.
c137108_g1	0.402865	-1.31163	0.000105819	0.015573	down	yes	RecName: Full=ABC transporter C family member 8;^Eukaryota; Viridiplantae; Streptophyta; Embryophyta; Tracheophyta; Spermatophyta; Magnoliophyta; eudicotyledons; core eudicotyledons; rosids; malvids; Brassicales; Brassicaceae; Camelineae; Arabidopsis	.	ABC-type multidrug transport system, ATPase and permease components	GO:0006200|ATP catabolic process	GO:0005524|ATP binding;GO:0008559|xenobiotic-transporting ATPase activity	GO:0016021|integral to membrane
c127789_g3	0.286675	-1.80251	1.26e-05	0.00320924	down	yes	RecName: Full=Cystinosin homolog;^Eukaryota; Viridiplantae; Streptophyta; Embryophyta; Tracheophyta; Spermatophyta; Magnoliophyta; eudicotyledons; core eudicotyledons; rosids; malvids; Brassicales; Brassicaceae; Camelineae; Arabidopsis`sp|P57758|CTNS_ARATH	.	.	GO:0006810|transport	.	GO:0016021|integral to membrane;GO:0005765|lysosomal membrane;GO:0005774|vacuolar membrane
c138232_g2	3.08003	1.62294	1.8e-07	0.000103523	up	yes	RecName: Full=Aquaporin PIP2-7;^Eukaryota; Viridiplantae; Streptophyta; Embryophyta; Tracheophyta; Spermatophyta; Magnoliophyta; Liliopsida; Poales; Poaceae; PACMAD clade; Panicoideae; Andropogoneae; Zea	.	.	.	GO:0005215|transporter activity	GO:0016021|integral to membrane;GO:0005886|plasma membrane
c144749_g1	0.173134	-2.53004	0.000347848	0.0381742	down	yes	.	.	.	.	.	.
c133229_g1	0.116377	-3.10313	7.75e-09	7.3e-06	down	yes	.	.	.	.	.	.
c140282_g1	3.77713	1.91729	0.000160702	0.0217909	up	yes	RecName: Full=LOB domain-containing protein 33;^Eukaryota; Viridiplantae; Streptophyta; Embryophyta; Tracheophyta; Spermatophyta; Magnoliophyta; eudicotyledons; core eudicotyledons; rosids; malvids; Brassicales; Brassicaceae; Camelineae; Arabidopsis	.	.	.	.	.
c147207_g3	0.0667227	-3.90568	2.99e-05	0.00632226	down	yes	RecName: Full=Aldehyde dehydrogenase;^Eukaryota; Fungi; Dikarya; Ascomycota; Pezizomycotina; Dothideomycetes; Dothideomycetidae; Capnodiales; Davidiellaceae; Davidiella	.	.	.	.	.
c147207_g3	0.0667227	-3.90568	2.99e-05	0.00632226	down	yes	RecName: Full=Aldehyde dehydrogenase;^Eukaryota; Fungi; Dikarya; Ascomycota; Pezizomycotina; Dothideomycetes; Dothideomycetidae; Capnodiales; Davidiellaceae; Davidiella	RecName: Full=Aldehyde dehydrogenase;^Eukaryota; Fungi; Dikarya; Ascomycota; Pezizomycotina; Dothideomycetes; Dothideomycetidae; Capnodiales; Davidiellaceae; Davidiella	.	.	GO:0004029|aldehyde dehydrogenase (NAD) activity	GO:0005737|cytoplasm
c148128_g1	0.00108128	-9.85305	7.01e-07	0.000310749	down	yes	RecName: Full=Transposon TX1 uncharacterized 149 kDa protein;^Eukaryota; Metazoa; Chordata; Craniata; Vertebrata; Euteleostomi; Amphibia; Batrachia; Anura; Pipoidea; Pipidae; Xenopodinae; Xenopus; Xenopus`sp|P14381|YTX2_XENLA	.	.	.	.	.
c56262_g1	3.27414	1.71112	1.37e-18	1.42e-14	up	yes	RecName: Full=Phytosulfokines;^Eukaryota; Viridiplantae; Streptophyta; Embryophyta; Tracheophyta; Spermatophyta; Magnoliophyta; Liliopsida; Asparagales; Asparagaceae; Asparagoideae; Asparagus	.	.	GO:0030154|cell differentiation;GO:0008283|cell proliferation;GO:0007275|multicellular organismal development	.	GO:0005576|extracellular region
c147136_g4	0.360806	-1.4707	4.32e-06	0.00131486	down	yes	.	.	.	.	.	.
c148448_g4	0.0140574	-6.15252	3.73e-05	0.00747365	down	yes	RecName: Full=Zinc finger MYM-type protein 1;^Eukaryota; Metazoa; Chordata; Craniata; Vertebrata; Euteleostomi; Mammalia; Eutheria; Euarchontoglires; Primates; Haplorrhini; Catarrhini; Hominidae; Homo	.	.	.	.	.
c136720_g1	0.0680598	-3.87705	0.000237462	0.0289164	down	yes	RecName: Full=Acyl-CoA desaturase;^Eukaryota; Fungi; Dikarya; Ascomycota; Pezizomycotina; Eurotiomycetes; Eurotiomycetidae; Onygenales; Ajellomycetaceae; Ajellomyces	.	.	.	.	.
c136720_g1	0.0680598	-3.87705	0.000237462	0.0289164	down	yes	RecName: Full=Acyl-CoA desaturase;^Eukaryota; Fungi; Dikarya; Ascomycota; Pezizomycotina; Eurotiomycetes; Eurotiomycetidae; Onygenales; Ajellomycetaceae; Ajellomyces	RecName: Full=Acyl-CoA desaturase;^Eukaryota; Fungi; Dikarya; Ascomycota; Pezizomycotina; Eurotiomycetes; Eurotiomycetidae; Onygenales; Ajellomycetaceae; Ajellomyces	.	GO:0022900|electron transport chain;GO:0006633|fatty acid biosynthetic process	GO:0020037|heme binding;GO:0005506|iron ion binding;GO:0004768|stearoyl-CoA 9-desaturase activity	GO:0005783|endoplasmic reticulum;GO:0016021|integral to membrane
c146106_g2	0.181069	-2.46539	1.33e-06	0.000502966	down	yes	.	.	.	.	.	.
c148519_g3	0.324366	-1.6243	2.72e-08	1.92e-05	down	yes	RecName: Full=Retrovirus-related Pol polyprotein from transposon TNT 1-94;^Eukaryota; Viridiplantae; Streptophyta; Embryophyta; Tracheophyta; Spermatophyta; Magnoliophyta; eudicotyledons; core eudicotyledons; asterids; lamiids; Solanales; Solanaceae; Nicotianoideae; Nicotianeae; Nicotiana`sp|P10978|POLX_TOBAC	.	.	GO:0015074|DNA integration;GO:0090305|nucleic acid phosphodiester bond hydrolysis;GO:0006508|proteolysis	GO:0004190|aspartic-type endopeptidase activity;GO:0004519|endonuclease activity;GO:0046872|metal ion binding;GO:0003676|nucleic acid binding;GO:0003964|RNA-directed DNA polymerase activity;GO:0008270|zinc ion binding	.
c139861_g1	5.38736	2.42958	2.02e-05	0.00466285	up	yes	RecName: Full=B3 domain-containing transcription factor VRN1;^Eukaryota; Viridiplantae; Streptophyta; Embryophyta; Tracheophyta; Spermatophyta; Magnoliophyta; eudicotyledons; core eudicotyledons; rosids; malvids; Brassicales; Brassicaceae; Camelineae; Arabidopsis`sp|Q8L3W1|VRN1_ARATH	.	.	.	.	.
c137929_g1	2.71509	1.441	0.000222984	0.0280328	up	yes	RecName: Full=Putative zinc finger protein At1g68190;^Eukaryota; Viridiplantae; Streptophyta; Embryophyta; Tracheophyta; Spermatophyta; Magnoliophyta; eudicotyledons; core eudicotyledons; rosids; malvids; Brassicales; Brassicaceae; Camelineae; Arabidopsis	.	.	.	GO:0046872|metal ion binding;GO:0003700|sequence-specific DNA binding transcription factor activity;GO:0008270|zinc ion binding	GO:0005634|nucleus
c144960_g2	2.42482	1.27788	5.09e-07	0.00023944	up	yes	.	.	.	.	.	.
c147432_g1	2.10915	1.07666	0.000356904	0.0390232	up	yes	.	.	.	.	.	.
c164325_g1	2.51667	1.33152	4.14e-06	0.00127257	up	yes	.	.	.	.	.	.
c139640_g1	0.444223	-1.17064	2.29e-05	0.00508824	down	yes	.	.	.	.	.	.
c1145_g1	3.7743	1.91621	5.55e-05	0.00990897	up	yes	.	.	.	.	.	.
c1912_g1	3.81678	1.93236	6.1e-05	0.0105889	up	yes	.	.	.	.	.	.
c148839_g2	0.262605	-1.92903	0.000359369	0.03911	down	yes	.	.	.	.	.	.
c136772_g1	2.0232	1.01664	0.000472427	0.047167	up	yes	.	.	.	.	.	.
c148581_g1	0.312321	-1.6789	2.15e-10	3.48e-07	down	yes	.	.	.	.	.	.
c128980_g1	82.418	6.36489	4.24e-05	0.0082282	up	yes	.	.	.	.	.	.
c138969_g1	2.78308	1.47668	7.17e-08	4.64e-05	up	yes	.	.	.	.	.	.
c133364_g1	0.0123533	-6.33896	0.000171366	0.0230002	down	yes	.	.	.	.	.	.
c146709_g1	0.0445752	-4.48762	0.000140414	0.0193784	down	yes	.	.	.	.	.	.
c128164_g1	0.00265939	-8.55469	1.58e-05	0.0038361	down	yes	.	.	.	.	.	.
c91498_g1	0.297224	-1.75038	0.000398878	0.0419863	down	yes	.	.	.	.	.	.
c144749_g2	0.195061	-2.358	2.26e-07	0.000122719	down	yes	.	.	.	.	.	.
c139069_g1	0.328602	-1.60559	7.83e-05	0.0128608	down	yes	.	.	.	.	.	.
c145113_g1	4.59246	2.19927	9.33e-05	0.0144795	up	yes	.	.	.	.	.	.
c124760_g1	0.383015	-1.38453	4.61e-05	0.00875149	down	yes	.	.	.	.	.	.
c111994_g1	0.0043629	-7.8405	0.000108156	0.0157674	down	yes	.	.	.	.	.	.
c119360_g1	0.0640182	-3.96537	1.84e-06	0.000650934	down	yes	.	.	.	.	.	.
c168947_g1	3.66332	1.87315	1.02e-05	0.00268931	up	yes	.	.	.	.	.	.
c139944_g1	0.192915	-2.37397	3.76e-11	7.79e-08	down	yes	.	.	.	.	.	.
c149369_g1	0.300272	-1.73566	0.000257937	0.0305704	down	yes	.	.	.	.	.	.
c143224_g2	0.00275626	-8.50307	4.03e-05	0.00792044	down	yes	.	.	.	.	.	.
c126504_g1	0.227782	-2.13427	2.39e-05	0.00525314	down	yes	.	.	.	.	.	.
c138872_g1	0.0389051	-4.6839	1.64e-05	0.00391714	down	yes	.	.	.	.	.	.
c148909_g2	0.0307152	-5.0249	0.000451607	0.0459208	down	yes	.	.	.	.	.	.
c119535_g1	0.458769	-1.12416	0.000270227	0.0316645	down	yes	.	.	.	.	.	.
c128069_g1	0.00936879	-6.73792	0.000237145	0.0289164	down	yes	.	.	.	.	.	.
c111444_g1	0.177426	-2.49471	0.000246159	0.0295125	down	yes	.	.	.	.	.	.
c135829_g1	0.0146959	-6.08844	0.000178795	0.0236253	down	yes	.	.	.	.	.	.
c150248_g1	0.00412721	-7.92062	0.000126701	0.017965	down	yes	.	.	.	.	.	.
c147165_g3	0.257636	-1.95659	8.13e-05	0.0132219	down	yes	.	.	.	.	.	.
c126584_g2	0.268741	-1.89571	0.000136841	0.0190546	down	yes	.	.	.	.	.	.
c145050_g7	0.00296976	-8.39544	0.000111311	0.0161515	down	yes	.	.	.	.	.	.
c139720_g1	0.336736	-1.57031	9.71e-05	0.0148253	down	yes	.	.	.	.	.	.
c111289_g1	10.0374	3.32732	0.000119722	0.0172912	up	yes	.	.	.	.	.	.
c139100_g1	0.440603	-1.18245	1.15e-08	1.02e-05	down	yes	.	.	.	.	.	.
c134573_g1	0.392678	-1.34858	0.000133364	0.0187385	down	yes	.	.	.	.	.	.
c139005_g1	0.311164	-1.68425	0.000321924	0.0359583	down	yes	.	.	.	.	.	.
c108614_g1	0.0124178	-6.33145	0.000184339	0.0241524	down	yes	.	.	.	.	.	.
c115031_g2	7.41982	2.89138	1.46e-05	0.00357909	up	yes	.	.	.	.	.	.
c117554_g1	2.11739	1.08228	4.36e-07	0.000212942	up	yes	.	.	.	.	.	.
c165963_g1	0.0708531	-3.81902	8.2e-07	0.000344238	down	yes	.	.	.	.	.	.
c130797_g1	0.276562	-1.85433	3.27e-05	0.00676246	down	yes	.	.	.	.	.	.
c37109_g1	132.005	7.04445	0.000366199	0.0396209	up	yes	.	.	.	.	.	.
c138758_g1	0.183322	-2.44755	3.76e-08	2.59e-05	down	yes	.	.	.	.	.	.
c171365_g1	0.159084	-2.65214	3.34e-06	0.00106978	down	yes	.	.	.	.	.	.
c135807_g1	0.00290479	-8.42735	0.000232111	0.02883	down	yes	.	.	.	.	.	.
c145324_g3	0.00400428	-7.96424	1.2e-06	0.000470271	down	yes	.	.	.	.	.	.
c120751_g1	0.0449339	-4.47605	1.34e-07	8.02e-05	down	yes	.	.	.	.	.	.
c99558_g1	0.170678	-2.55065	0.000298449	0.0339466	down	yes	.	.	.	.	.	.
c131488_g1	0.00221713	-8.81709	6.56e-05	0.0112544	down	yes	.	.	.	.	.	.
c144216_g2	0.0158389	-5.98039	0.000469395	0.0470183	down	yes	.	.	.	.	.	.
c134136_g1	0.278526	-1.84412	1.28e-06	0.000496462	down	yes	.	.	.	.	.	.
c133394_g1	8.13436	3.02403	0.00039365	0.0417198	up	yes	.	.	.	.	.	.
c8868_g1	0.0764876	-3.70863	6.9e-08	4.56e-05	down	yes	.	.	.	.	.	.
c127506_g2	0.0558198	-4.16308	7.35e-05	0.0122722	down	yes	.	.	.	.	.	.
c128507_g1	0.215873	-2.21174	1.02e-05	0.00268931	down	yes	.	.	.	.	.	.
c117868_g1	0.105276	-3.24776	2.4e-07	0.000124093	down	yes	.	.	.	.	.	.
c52715_g1	0.192219	-2.37917	9.96e-05	0.0148621	down	yes	.	.	.	.	.	.
c98122_g1	0.159625	-2.64724	1.69e-06	0.000611848	down	yes	.	.	.	.	.	.
c111326_g1	0.11423	-3.12999	5.59e-11	1.02e-07	down	yes	.	.	.	.	.	.
c47317_g1	0.100881	-3.30928	0.000454002	0.0459208	down	yes	.	.	.	.	.	.
c132650_g1	2.31232	1.20934	0.000369076	0.0396591	up	yes	.	.	.	.	.	.
c103962_g1	0.0164369	-5.92692	0.000456611	0.0460347	down	yes	.	.	.	.	.	.
c130456_g1	0.0118644	-6.39722	0.000128705	0.0181661	down	yes	.	.	.	.	.	.
c157587_g1	0.256846	-1.96102	2.8e-06	0.000913934	down	yes	.	.	.	.	.	.
c148930_g2	0.00568731	-7.45804	0.000436589	0.0451086	down	yes	.	.	.	.	.	.
c106658_g1	0.201296	-2.31261	2.28e-11	5.06e-08	down	yes	.	.	.	.	.	.
c144044_g2	0.458151	-1.12611	0.000276314	0.0322561	down	yes	.	.	.	.	.	.
c125414_g1	0.460341	-1.11923	1.17e-06	0.000466598	down	yes	.	.	.	.	.	.
c140336_g1	0.330989	-1.59514	0.000279558	0.0323912	down	yes	.	.	.	.	.	.
c105743_g1	2.45057	1.29312	7.63e-05	0.0126036	up	yes	.	.	.	.	.	.
c120604_g1	0.284982	-1.81106	0.000205371	0.026136	down	yes	.	.	.	.	.	.
c124110_g1	0.433554	-1.20572	2.53e-05	0.00554008	down	yes	.	.	.	.	.	.
c118151_g1	8.53988	3.09422	7.76e-10	1e-06	up	yes	.	.	.	.	.	.
c4297_g1	0.238661	-2.06696	1.14e-05	0.00292808	down	yes	.	.	.	.	.	.
c129615_g1	0.0213925	-5.54675	8.31e-05	0.0134459	down	yes	.	.	.	.	.	.
c12623_g1	0.00293105	-8.41437	0.000242025	0.0291374	down	yes	.	.	.	.	.	.
c40548_g2	2.15399	1.10701	4.39e-06	0.00132143	up	yes	.	.	.	.	.	.
c105108_g1	0.00277743	-8.49203	0.000214931	0.0271303	down	yes	.	.	.	.	.	.
c150005_g1	2.63105	1.39564	0.000234306	0.0288335	up	yes	.	.	.	.	.	.
c146484_g2	0.00291715	-8.42123	0.000252381	0.0300266	down	yes	.	.	.	.	.	.

## Sheet: Rr_scion vs Rr
Table S4 Functional annotation of DEGs and unknown DEGs in Rm_stock vs Rm and Rr_scion vs Rr
the list of Rr_scion vs Rr
gene	foldChange	log2FoldChange	pval	padj	up/down	significant	NR_Description	BLASTX_Description	BLASTP_Description	eggNOG_Description	GO_biological_process	GO_molecular_function	GO_cellular_component
c184366_g1	0.375545	-1.41294	0.00263044	0.0299385	down	yes	PREDICTED: probable pectate lyase 12 [Fragaria vesca subsp. vesca]	RecName: Full=Probable pectate lyase 12;^Eukaryota; Viridiplantae; Streptophyta; Embryophyta; Tracheophyta; Spermatophyta; Magnoliophyta; eudicotyledons; core eudicotyledons; rosids; malvids; Brassicales; Brassicaceae; Camelineae; Arabidopsis	RecName: Full=Probable pectate lyase 12;^Eukaryota; Viridiplantae; Streptophyta; Embryophyta; Tracheophyta; Spermatophyta; Magnoliophyta; eudicotyledons; core eudicotyledons; rosids; malvids; Brassicales; Brassicaceae; Camelineae; Arabidopsis	Pectate lyase	GO:0045490|pectin catabolic process	GO:0046872|metal ion binding;GO:0030570|pectate lyase activity	GO:0031225|anchored to membrane
c134144_g1	8.24145	3.0429	7.55206e-05	0.00201374	up	yes	PREDICTED: chitinase 4-like [Fragaria vesca subsp. vesca]	RecName: Full=Chitinase 4;^Eukaryota; Viridiplantae; Streptophyta; Embryophyta; Tracheophyta; Spermatophyta; Magnoliophyta; Liliopsida; Poales; Poaceae; BEP clade; Ehrhartoideae; Oryzeae; Oryza	RecName: Full=Chitinase 4;^Eukaryota; Viridiplantae; Streptophyta; Embryophyta; Tracheophyta; Spermatophyta; Magnoliophyta; Liliopsida; Poales; Poaceae; BEP clade; Ehrhartoideae; Oryzeae; Oryza	Uncharacterized protein contain chitin-binding domain type 3	GO:0016998|cell wall macromolecule catabolic process;GO:0006032|chitin catabolic process;GO:0006952|defense response;GO:0000272|polysaccharide catabolic process;GO:0010262|somatic embryogenesis	GO:0008061|chitin binding;GO:0004568|chitinase activity	GO:0048046|apoplast;GO:0009505|plant-type cell wall
c152947_g1	2.02937	1.02103	0.000573885	0.00979024	up	yes	ethylene receptor [Fragaria x ananassa]	RecName: Full=Ethylene receptor 2;^Eukaryota; Viridiplantae; Streptophyta; Embryophyta; Tracheophyta; Spermatophyta; Magnoliophyta; eudicotyledons; core eudicotyledons; rosids; malvids; Brassicales; Brassicaceae; Camelineae; Arabidopsis	RecName: Full=Ethylene receptor 2;^Eukaryota; Viridiplantae; Streptophyta; Embryophyta; Tracheophyta; Spermatophyta; Magnoliophyta; eudicotyledons; core eudicotyledons; rosids; malvids; Brassicales; Brassicaceae; Camelineae; Arabidopsis	FOG: CheY-like receiver	GO:0009873|ethylene mediated signaling pathway;GO:0035556|intracellular signal transduction;GO:0010105|negative regulation of ethylene mediated signaling pathway;GO:0006355|regulation of transcription, DNA-dependent;GO:0023014|signal transduction by phosphorylation	GO:0005524|ATP binding;GO:0051740|ethylene binding;GO:0046872|metal ion binding;GO:0000156|phosphorelay response regulator activity;GO:0000155|phosphorelay sensor kinase activity;GO:0004674|protein serine/threonine kinase activity;GO:0004872|receptor activity	GO:0005783|endoplasmic reticulum;GO:0005789|endoplasmic reticulum membrane;GO:0016021|integral to membrane
c143929_g1	512.757	9.00213	1.29874e-06	7.19254e-05	up	yes	protein disulfide isomerase [Medicago truncatula]	RecName: Full=Protein disulfide-isomerase A3;^Eukaryota; Metazoa; Chordata; Craniata; Vertebrata; Euteleostomi; Archosauria; Dinosauria; Saurischia; Theropoda; Coelurosauria; Aves; Neognathae; Galliformes; Phasianidae; Phasianinae; Gallus	RecName: Full=Protein disulfide-isomerase A3;^Eukaryota; Metazoa; Chordata; Craniata; Vertebrata; Euteleostomi; Archosauria; Dinosauria; Saurischia; Theropoda; Coelurosauria; Aves; Neognathae; Galliformes; Phasianidae; Phasianinae; Gallus	Thiol-disulfide isomerase and thioredoxins	GO:0045454|cell redox homeostasis;GO:0006662|glycerol ether metabolic process;GO:0043065|positive regulation of apoptotic process;GO:0006457|protein folding	GO:0009055|electron carrier activity;GO:0003756|protein disulfide isomerase activity;GO:0015035|protein disulfide oxidoreductase activity	GO:0005788|endoplasmic reticulum lumen
c136298_g1	0.4915	-1.02474	0.000165927	0.0037966	down	yes	PREDICTED: 3-ketoacyl-CoA synthase 4-like [Fragaria vesca subsp. vesca]	RecName: Full=3-ketoacyl-CoA synthase 4;^Eukaryota; Viridiplantae; Streptophyta; Embryophyta; Tracheophyta; Spermatophyta; Magnoliophyta; eudicotyledons; core eudicotyledons; rosids; malvids; Brassicales; Brassicaceae; Camelineae; Arabidopsis	RecName: Full=3-ketoacyl-CoA synthase 4;^Eukaryota; Viridiplantae; Streptophyta; Embryophyta; Tracheophyta; Spermatophyta; Magnoliophyta; eudicotyledons; core eudicotyledons; rosids; malvids; Brassicales; Brassicaceae; Camelineae; Arabidopsis	Predicted naringenin-chalcone synthase	GO:0006633|fatty acid biosynthetic process	GO:0016747|transferase activity, transferring acyl groups other than amino-acyl groups	GO:0016021|integral to membrane
c128658_g2	0.38127	-1.39112	0.000374136	0.00709406	down	yes	PREDICTED: 3-ketoacyl-CoA synthase 6 [Fragaria vesca subsp. vesca]	RecName: Full=3-ketoacyl-CoA synthase 6;^Eukaryota; Viridiplantae; Streptophyta; Embryophyta; Tracheophyta; Spermatophyta; Magnoliophyta; eudicotyledons; core eudicotyledons; rosids; malvids; Brassicales; Brassicaceae; Camelineae; Arabidopsis	RecName: Full=3-ketoacyl-CoA synthase 6;^Eukaryota; Viridiplantae; Streptophyta; Embryophyta; Tracheophyta; Spermatophyta; Magnoliophyta; eudicotyledons; core eudicotyledons; rosids; malvids; Brassicales; Brassicaceae; Camelineae; Arabidopsis	Predicted naringenin-chalcone synthase	GO:0009409|response to cold;GO:0009416|response to light stimulus;GO:0009826|unidimensional cell growth;GO:0010025|wax biosynthetic process	GO:0016747|transferase activity, transferring acyl groups other than amino-acyl groups	GO:0005783|endoplasmic reticulum;GO:0016021|integral to membrane
c157691_g5	2.66996	1.41682	0.000251309	0.00522051	up	yes	PREDICTED: cytochrome P450 CYP749A22-like [Prunus mume]	RecName: Full=Cytochrome P450 734A1;^Eukaryota; Viridiplantae; Streptophyta; Embryophyta; Tracheophyta; Spermatophyta; Magnoliophyta; eudicotyledons; core eudicotyledons; rosids; malvids; Brassicales; Brassicaceae; Camelineae; Arabidopsis	RecName: Full=Cytochrome P450 734A1;^Eukaryota; Viridiplantae; Streptophyta; Embryophyta; Tracheophyta; Spermatophyta; Magnoliophyta; eudicotyledons; core eudicotyledons; rosids; malvids; Brassicales; Brassicaceae; Camelineae; Arabidopsis	Cytochrome P450	GO:0010268|brassinosteroid homeostasis;GO:0016131|brassinosteroid metabolic process;GO:0040008|regulation of growth;GO:0009741|response to brassinosteroid stimulus;GO:0009416|response to light stimulus	GO:0009055|electron carrier activity;GO:0020037|heme binding;GO:0005506|iron ion binding;GO:0016705|oxidoreductase activity, acting on paired donors, with incorporation or reduction of molecular oxygen;GO:0008395|steroid hydroxylase activity	GO:0016021|integral to membrane
c141649_g1	2.75624	1.4627	0.000669094	0.0110087	up	yes	PREDICTED: syntaxin-121-like [Fragaria vesca subsp. vesca]	RecName: Full=Syntaxin-121;^Eukaryota; Viridiplantae; Streptophyta; Embryophyta; Tracheophyta; Spermatophyta; Magnoliophyta; eudicotyledons; core eudicotyledons; rosids; malvids; Brassicales; Brassicaceae; Camelineae; Arabidopsis	RecName: Full=Syntaxin-121;^Eukaryota; Viridiplantae; Streptophyta; Embryophyta; Tracheophyta; Spermatophyta; Magnoliophyta; eudicotyledons; core eudicotyledons; rosids; malvids; Brassicales; Brassicaceae; Camelineae; Arabidopsis	t-SNARE complex subunit, syntaxin	GO:0050832|defense response to fungus;GO:0009867|jasmonic acid mediated signaling pathway;GO:0072660|maintenance of protein location in plasma membrane;GO:0051245|negative regulation of cellular defense response;GO:0043069|negative regulation of programmed cell death;GO:0072661|protein targeting to plasma membrane;GO:0010363|regulation of plant-type hypersensitive response;GO:0010119|regulation o…	GO:0043495|protein anchor	GO:0009504|cell plate;GO:0016021|integral to membrane;GO:0005886|plasma membrane;GO:0009506|plasmodesma;GO:0031201|SNARE complex;GO:0005802|trans-Golgi network
c145360_g1	2.83288	1.50227	1.68768e-06	8.97748e-05	up	yes	PREDICTED: serine carboxypeptidase-like 40 [Fragaria vesca subsp. vesca]	RecName: Full=Serine carboxypeptidase-like 40;^Eukaryota; Viridiplantae; Streptophyta; Embryophyta; Tracheophyta; Spermatophyta; Magnoliophyta; eudicotyledons; core eudicotyledons; rosids; malvids; Brassicales; Brassicaceae; Camelineae; Arabidopsis	RecName: Full=Serine carboxypeptidase-like 40;^Eukaryota; Viridiplantae; Streptophyta; Embryophyta; Tracheophyta; Spermatophyta; Magnoliophyta; eudicotyledons; core eudicotyledons; rosids; malvids; Brassicales; Brassicaceae; Camelineae; Arabidopsis	Carboxypeptidase C (cathepsin A)	GO:0006508|proteolysis	GO:0004185|serine-type carboxypeptidase activity	GO:0005576|extracellular region
c141272_g1	0.473874	-1.07742	2.44866e-10	3.64359e-08	down	yes	PREDICTED: diacylglycerol kinase 1 [Fragaria vesca subsp. vesca]	RecName: Full=Diacylglycerol kinase 1;^Eukaryota; Viridiplantae; Streptophyta; Embryophyta; Tracheophyta; Spermatophyta; Magnoliophyta; eudicotyledons; core eudicotyledons; rosids; malvids; Brassicales; Brassicaceae; Camelineae; Arabidopsis	RecName: Full=Diacylglycerol kinase 1;^Eukaryota; Viridiplantae; Streptophyta; Embryophyta; Tracheophyta; Spermatophyta; Magnoliophyta; eudicotyledons; core eudicotyledons; rosids; malvids; Brassicales; Brassicaceae; Camelineae; Arabidopsis	Diacylglycerol kinase	GO:0035556|intracellular signal transduction;GO:0007205|protein kinase C-activating G-protein coupled receptor signaling pathway	GO:0005524|ATP binding;GO:0005509|calcium ion binding;GO:0004143|diacylglycerol kinase activity	GO:0016021|integral to membrane;GO:0005622|intracellular
c140539_g1	0.317104	-1.65697	8.03862e-09	8.48819e-07	down	yes	PREDICTED: abscisic acid 8'-hydroxylase 4 [Fragaria vesca subsp. vesca]	RecName: Full=Abscisic acid 8'-hydroxylase 4;^Eukaryota; Viridiplantae; Streptophyta; Embryophyta; Tracheophyta; Spermatophyta; Magnoliophyta; eudicotyledons; core eudicotyledons; rosids; malvids; Brassicales; Brassicaceae; Camelineae; Arabidopsis	RecName: Full=Abscisic acid 8'-hydroxylase 4;^Eukaryota; Viridiplantae; Streptophyta; Embryophyta; Tracheophyta; Spermatophyta; Magnoliophyta; eudicotyledons; core eudicotyledons; rosids; malvids; Brassicales; Brassicaceae; Camelineae; Arabidopsis	Cytochrome P450	GO:0046345|abscisic acid catabolic process;GO:0006950|response to stress	GO:0010295|(+)-abscisic acid 8'-hydroxylase activity;GO:0009055|electron carrier activity;GO:0020037|heme binding;GO:0005506|iron ion binding	GO:0016021|integral to membrane
c145207_g1	0.166836	-2.58349	4.45711e-05	0.00132195	down	yes	hypothetical protein PTT_17119 [Pyrenophora teres f. teres 0-1]	RecName: Full=High-affinity fructose transporter ght6;^Eukaryota; Fungi; Dikarya; Ascomycota; Taphrinomycotina; Schizosaccharomycetes; Schizosaccharomycetales; Schizosaccharomycetaceae; Schizosaccharomyces	RecName: Full=High-affinity fructose transporter ght6;^Eukaryota; Fungi; Dikarya; Ascomycota; Taphrinomycotina; Schizosaccharomycetes; Schizosaccharomycetales; Schizosaccharomycetaceae; Schizosaccharomyces	Permeases of the major facilitator superfamily	GO:0032445|fructose import;GO:0046323|glucose import;GO:0007126|meiosis	GO:0055056|D-glucose transmembrane transporter activity	GO:0032153|cell division site;GO:0051286|cell tip;GO:0005887|integral to plasma membrane
c135483_g2	8.45455	3.07973	0.00170122	0.0219029	up	yes	PREDICTED: phytoene synthase 2, chloroplastic-like [Fragaria vesca subsp. vesca]	RecName: Full=Phytoene synthase, chloroplastic;^Eukaryota; Viridiplantae; Streptophyta; Embryophyta; Tracheophyta; Spermatophyta; Magnoliophyta; eudicotyledons; core eudicotyledons; rosids; malvids; Brassicales; Brassicaceae; Camelineae; Arabidopsis	RecName: Full=Phytoene synthase, chloroplastic;^Eukaryota; Viridiplantae; Streptophyta; Embryophyta; Tracheophyta; Spermatophyta; Magnoliophyta; eudicotyledons; core eudicotyledons; rosids; malvids; Brassicales; Brassicaceae; Camelineae; Arabidopsis	Phytoene/squalene synthetase	GO:0016117|carotenoid biosynthetic process	GO:0016767|geranylgeranyl-diphosphate geranylgeranyltransferase activity	GO:0009507|chloroplast
c157880_g1	4.09503	2.03387	0.00109353	0.0158773	up	yes	mannan endo-1,6-alpha-mannosidase DCW1 precursor [Pyrenophora tritici-repentis Pt-1C-BFP]	RecName: Full=Mannan endo-1,6-alpha-mannosidase DCW1;^Eukaryota; Fungi; Dikarya; Ascomycota; Saccharomycotina; Saccharomycetes; Saccharomycetales; Saccharomycetaceae; Saccharomyces	RecName: Full=Mannan endo-1,6-alpha-mannosidase DCW1;^Eukaryota; Fungi; Dikarya; Ascomycota; Saccharomycotina; Saccharomycetes; Saccharomycetales; Saccharomycetaceae; Saccharomyces	Mannan endo-1,6-alpha-mannosidase	GO:0007117|budding cell bud growth;GO:0016052|carbohydrate catabolic process;GO:0009272|fungal-type cell wall biogenesis	GO:0008496|mannan endo-1,6-alpha-mannosidase activity	GO:0046658|anchored to plasma membrane
c161396_g1	6.09421	2.60744	3.23423e-13	8.17445e-11	up	yes	PREDICTED: gibberellin 20 oxidase 1 [Fragaria vesca subsp. vesca]	RecName: Full=Gibberellin 20 oxidase 1;^Eukaryota; Viridiplantae; Streptophyta; Embryophyta; Tracheophyta; Spermatophyta; Magnoliophyta; eudicotyledons; core eudicotyledons; rosids; malvids; Brassicales; Brassicaceae; Camelineae; Arabidopsis	RecName: Full=Gibberellin 20 oxidase 1;^Eukaryota; Viridiplantae; Streptophyta; Embryophyta; Tracheophyta; Spermatophyta; Magnoliophyta; eudicotyledons; core eudicotyledons; rosids; malvids; Brassicales; Brassicaceae; Camelineae; Arabidopsis	Isopenicillin N synthase and related dioxygenases	GO:0017000|antibiotic biosynthetic process;GO:0009908|flower development;GO:0009740|gibberellic acid mediated signaling pathway;GO:0009686|gibberellin biosynthetic process;GO:0048366|leaf development;GO:0048575|short-day photoperiodism, flowering;GO:0009826|unidimensional cell growth	GO:0045544|gibberellin 20-oxidase activity;GO:0005506|iron ion binding;GO:0016216|isopenicillin-N synthase activity	GO:0005737|cytoplasm
c125957_g2	184.533	7.52774	0.000125448	0.003033	up	yes	predicted protein [Hordeum vulgare subsp. vulgare]	RecName: Full=78 kDa glucose-regulated protein;^Eukaryota; Metazoa; Chordata; Craniata; Vertebrata; Euteleostomi; Archosauria; Dinosauria; Saurischia; Theropoda; Coelurosauria; Aves; Neognathae; Galliformes; Phasianidae; Phasianinae; Gallus	RecName: Full=78 kDa glucose-regulated protein;^Eukaryota; Metazoa; Chordata; Craniata; Vertebrata; Euteleostomi; Archosauria; Dinosauria; Saurischia; Theropoda; Coelurosauria; Aves; Neognathae; Galliformes; Phasianidae; Phasianinae; Gallus	Molecular chaperone	GO:0006987|activation of signaling protein activity involved in unfolded protein response;GO:0042149|cellular response to glucose starvation;GO:0006983|ER overload response;GO:0043066|negative regulation of apoptotic process;GO:0030512|negative regulation of transforming growth factor beta receptor signaling pathway;GO:0031398|positive regulation of protein ubiquitination;GO:0051603|proteolysis i…	GO:0005524|ATP binding;GO:0043027|cysteine-type endopeptidase inhibitor activity involved in apoptotic process;GO:0043022|ribosome binding	GO:0008303|caspase complex;GO:0009986|cell surface;GO:0034663|endoplasmic reticulum chaperone complex;GO:0005788|endoplasmic reticulum lumen;GO:0005793|endoplasmic reticulum-Golgi intermediate compartment;GO:0030176|integral to endoplasmic reticulum membrane;GO:0030496|midbody;GO:0048471|perinuclear region of cytoplasm;GO:0008180|signalosome
c142511_g1	2.84284	1.50733	0.00187881	0.0235098	up	yes	PREDICTED: basic endochitinase-like [Fragaria vesca subsp. vesca]	RecName: Full=Acidic endochitinase;^Eukaryota; Viridiplantae; Streptophyta; Embryophyta; Tracheophyta; Spermatophyta; Magnoliophyta; eudicotyledons; core eudicotyledons; rosids; Vitales; Vitaceae; Vitis	RecName: Full=Acidic endochitinase;^Eukaryota; Viridiplantae; Streptophyta; Embryophyta; Tracheophyta; Spermatophyta; Magnoliophyta; eudicotyledons; core eudicotyledons; rosids; Vitales; Vitaceae; Vitis	Calcium ion binding protein	GO:0042631|cellular response to water deprivation;GO:0006032|chitin catabolic process;GO:0000272|polysaccharide catabolic process;GO:0009409|response to cold;GO:0009642|response to light intensity;GO:0009651|response to salt stress;GO:0009611|response to wounding	GO:0043169|cation binding;GO:0004568|chitinase activity;GO:0016798|hydrolase activity, acting on glycosyl bonds	.
c137315_g1	2.20236	1.13905	0.000609364	0.0102531	up	yes	PREDICTED: alpha-N-acetylglucosaminidase-like [Fragaria vesca subsp. vesca]	RecName: Full=Alpha-N-acetylglucosaminidase;^Eukaryota; Metazoa; Chordata; Craniata; Vertebrata; Euteleostomi; Mammalia; Eutheria; Euarchontoglires; Primates; Haplorrhini; Catarrhini; Hominidae; Homo	RecName: Full=Alpha-N-acetylglucosaminidase;^Eukaryota; Metazoa; Chordata; Craniata; Vertebrata; Euteleostomi; Mammalia; Eutheria; Euarchontoglires; Primates; Haplorrhini; Catarrhini; Hominidae; Homo	Alpha-N-Acetylglucosaminidase	GO:0005975|carbohydrate metabolic process;GO:0006027|glycosaminoglycan catabolic process;GO:0007399|nervous system development;GO:0044281|small molecule metabolic process	GO:0004561|alpha-N-acetylglucosaminidase activity	GO:0043202|lysosomal lumen
c160624_g1	9.87337	3.30354	0.000182095	0.00409427	up	yes	hypothetical protein TREMEDRAFT_71013 [Tremella mesenterica DSM 1558]	RecName: Full=High-affinity glucose transporter ght1;^Eukaryota; Fungi; Dikarya; Ascomycota; Taphrinomycotina; Schizosaccharomycetes; Schizosaccharomycetales; Schizosaccharomycetaceae; Schizosaccharomyces	RecName: Full=High-affinity glucose transporter ght1;^Eukaryota; Fungi; Dikarya; Ascomycota; Taphrinomycotina; Schizosaccharomycetes; Schizosaccharomycetales; Schizosaccharomycetaceae; Schizosaccharomyces	Permeases of the major facilitator superfamily	GO:0032445|fructose import;GO:0046323|glucose import	GO:0055054|fructose:hydrogen symporter activity;GO:0005358|high-affinity hydrogen:glucose symporter activity	GO:0005887|integral to plasma membrane
c143934_g1	2.7948	1.48274	0.00451741	0.0434577	up	yes	glycosyltransferase family 2 protein [Bipolaris oryzae ATCC 44560]	RecName: Full=Chitin synthase D;^Eukaryota; Fungi; Dikarya; Ascomycota; Pezizomycotina; Eurotiomycetes; Eurotiomycetidae; Eurotiales; Trichocomaceae; Emericella	RecName: Full=Chitin synthase 4;^Eukaryota; Fungi; Dikarya; Ascomycota; Pezizomycotina; Sordariomycetes; Sordariomycetidae; Sordariales; Sordariaceae; Neurospora	Glycosyltransferases, probably involved in cell wall biogenesis	GO:0030476|ascospore wall assembly	GO:0004100|chitin synthase activity;GO:0020037|heme binding	GO:0005935|cellular bud neck;GO:0045009|chitosome;GO:0000131|incipient cellular bud site;GO:0016021|integral to membrane;GO:0043332|mating projection tip;GO:0005886|plasma membrane;GO:0005628|prospore membrane
c170067_g1	0.348042	-1.52267	2.72768e-08	2.49571e-06	down	yes	PREDICTED: cytochrome P450 86A1 [Fragaria vesca subsp. vesca]	RecName: Full=Cytochrome P450 86A1;^Eukaryota; Viridiplantae; Streptophyta; Embryophyta; Tracheophyta; Spermatophyta; Magnoliophyta; eudicotyledons; core eudicotyledons; rosids; malvids; Brassicales; Brassicaceae; Camelineae; Arabidopsis	RecName: Full=Cytochrome P450 86A1;^Eukaryota; Viridiplantae; Streptophyta; Embryophyta; Tracheophyta; Spermatophyta; Magnoliophyta; eudicotyledons; core eudicotyledons; rosids; malvids; Brassicales; Brassicaceae; Camelineae; Arabidopsis	Cytochrome P450	GO:0006631|fatty acid metabolic process;GO:0010345|suberin biosynthetic process	GO:0018685|alkane 1-monooxygenase activity;GO:0009055|electron carrier activity;GO:0020037|heme binding;GO:0005506|iron ion binding	GO:0016021|integral to membrane;GO:0005773|vacuole
c160205_g1	0.440764	-1.18192	0.000457228	0.00824619	down	yes	PREDICTED: copper chaperone for superoxide dismutase, chloroplastic/cytosolic [Fragaria vesca subsp. vesca]	RecName: Full=Copper chaperone for superoxide dismutase;^Eukaryota; Metazoa; Chordata; Craniata; Vertebrata; Euteleostomi; Mammalia; Eutheria; Laurasiatheria; Cetartiodactyla; Suina; Suidae; Sus	RecName: Full=Copper chaperone for superoxide dismutase;^Eukaryota; Metazoa; Chordata; Craniata; Vertebrata; Euteleostomi; Mammalia; Eutheria; Laurasiatheria; Cetartiodactyla; Suina; Suidae; Sus	Cu/Zn superoxide dismutase	GO:0030001|metal ion transport;GO:0006801|superoxide metabolic process	GO:0046872|metal ion binding;GO:0004784|superoxide dismutase activity	GO:0005737|cytoplasm
c181455_g1	477.224	8.89852	2.05463e-06	0.000106514	up	yes	protein transporter Sec61 subunit alpha [Saprolegnia diclina VS20]	RecName: Full=Protein transport protein Sec61 subunit alpha isoform 2;^Eukaryota; Metazoa; Chordata; Craniata; Vertebrata; Euteleostomi; Mammalia; Eutheria; Euarchontoglires; Glires; Rodentia; Sciurognathi; Muroidea; Muridae; Murinae; Mus; Mus	RecName: Full=Protein transport protein Sec61 subunit alpha isoform 2;^Eukaryota; Metazoa; Chordata; Craniata; Vertebrata; Euteleostomi; Mammalia; Eutheria; Euarchontoglires; Glires; Rodentia; Sciurognathi; Muroidea; Muridae; Murinae; Mus; Mus	Preprotein translocase subunit SecY	GO:0015031|protein transport	GO:0043022|ribosome binding	GO:0005789|endoplasmic reticulum membrane;GO:0016021|integral to membrane
c158586_g1	5.53087	2.46751	4.87492e-08	4.14135e-06	up	yes	PREDICTED: abscisic acid 8'-hydroxylase 2 [Fragaria vesca subsp. vesca]	RecName: Full=Abscisic acid 8'-hydroxylase 2;^Eukaryota; Viridiplantae; Streptophyta; Embryophyta; Tracheophyta; Spermatophyta; Magnoliophyta; eudicotyledons; core eudicotyledons; rosids; malvids; Brassicales; Brassicaceae; Camelineae; Arabidopsis	RecName: Full=Abscisic acid 8'-hydroxylase 2;^Eukaryota; Viridiplantae; Streptophyta; Embryophyta; Tracheophyta; Spermatophyta; Magnoliophyta; eudicotyledons; core eudicotyledons; rosids; malvids; Brassicales; Brassicaceae; Camelineae; Arabidopsis	Cytochrome P450	GO:0046345|abscisic acid catabolic process;GO:0009687|abscisic acid metabolic process;GO:0048838|release of seed from dormancy;GO:0010114|response to red light;GO:0006950|response to stress	GO:0010295|(+)-abscisic acid 8'-hydroxylase activity;GO:0009055|electron carrier activity;GO:0020037|heme binding;GO:0005506|iron ion binding	GO:0016021|integral to membrane
c186750_g1	8.34975	3.06173	0.00505095	0.0468156	up	yes	hypothetical protein COCMIDRAFT_104251 [Bipolaris oryzae ATCC 44560]	RecName: Full=Carboxylic acid transporter protein homolog;^Eukaryota; Fungi; Dikarya; Ascomycota; Saccharomycotina; Saccharomycetes; Saccharomycetales; Saccharomycetaceae; Saccharomyces	RecName: Full=Carboxylic acid transporter protein homolog;^Eukaryota; Fungi; Dikarya; Ascomycota; Saccharomycotina; Saccharomycetes; Saccharomycetales; Saccharomycetaceae; Saccharomyces	Permeases of the major facilitator superfamily	GO:0035879|plasma membrane lactate transport;GO:0006849|plasma membrane pyruvate transport;GO:0097080|plasma membrane selenite transport	GO:0015144|carbohydrate transmembrane transporter activity;GO:0015355|secondary active monocarboxylate transmembrane transporter activity;GO:0097079|selenite:hydrogen symporter activity	GO:0016021|integral to membrane;GO:0005739|mitochondrion;GO:0005886|plasma membrane
c159958_g1	0.342204	-1.54707	0.00018847	0.00419918	down	yes	PREDICTED: lysosomal beta glucosidase-like, partial [Malus domestica]	RecName: Full=Lysosomal beta glucosidase;^Eukaryota; Amoebozoa; Mycetozoa; Dictyosteliida; Dictyostelium	RecName: Full=Lysosomal beta glucosidase;^Eukaryota; Amoebozoa; Mycetozoa; Dictyosteliida; Dictyostelium	Beta-glucosidase-related glycosidases	GO:0005975|carbohydrate metabolic process	GO:0008422|beta-glucosidase activity	GO:0005615|extracellular space;GO:0005764|lysosome
c155132_g1	9.11294	3.18792	2.9239e-06	0.000144222	up	yes	PREDICTED: serine carboxypeptidase-like 18 [Fragaria vesca subsp. vesca]	RecName: Full=Serine carboxypeptidase-like 18;^Eukaryota; Viridiplantae; Streptophyta; Embryophyta; Tracheophyta; Spermatophyta; Magnoliophyta; eudicotyledons; core eudicotyledons; rosids; malvids; Brassicales; Brassicaceae; Camelineae; Arabidopsis	RecName: Full=Serine carboxypeptidase-like 18;^Eukaryota; Viridiplantae; Streptophyta; Embryophyta; Tracheophyta; Spermatophyta; Magnoliophyta; eudicotyledons; core eudicotyledons; rosids; malvids; Brassicales; Brassicaceae; Camelineae; Arabidopsis	Carboxypeptidase C (cathepsin A)	GO:0006508|proteolysis	GO:0004185|serine-type carboxypeptidase activity	GO:0005576|extracellular region
c142728_g1	0.278895	-1.84221	1.11818e-12	2.57091e-10	down	yes	PREDICTED: cytochrome P450 86B1 [Fragaria vesca subsp. vesca]	RecName: Full=Cytochrome P450 86B1;^Eukaryota; Viridiplantae; Streptophyta; Embryophyta; Tracheophyta; Spermatophyta; Magnoliophyta; eudicotyledons; core eudicotyledons; rosids; malvids; Brassicales; Brassicaceae; Camelineae; Arabidopsis	RecName: Full=Cytochrome P450 86B1;^Eukaryota; Viridiplantae; Streptophyta; Embryophyta; Tracheophyta; Spermatophyta; Magnoliophyta; eudicotyledons; core eudicotyledons; rosids; malvids; Brassicales; Brassicaceae; Camelineae; Arabidopsis	Cytochrome P450	GO:0010345|suberin biosynthetic process;GO:0042761|very long-chain fatty acid biosynthetic process	GO:0009055|electron carrier activity;GO:0020037|heme binding;GO:0005506|iron ion binding;GO:0004497|monooxygenase activity;GO:0016705|oxidoreductase activity, acting on paired donors, with incorporation or reduction of molecular oxygen	GO:0005783|endoplasmic reticulum;GO:0005789|endoplasmic reticulum membrane;GO:0016021|integral to membrane
c127981_g1	0.336811	-1.56999	1.54838e-09	1.95675e-07	down	yes	PREDICTED: ent-kaurene oxidase, chloroplastic-like [Fragaria vesca subsp. vesca]	RecName: Full=Ent-kaurene oxidase, chloroplastic;^Eukaryota; Viridiplantae; Streptophyta; Embryophyta; Tracheophyta; Spermatophyta; Magnoliophyta; eudicotyledons; core eudicotyledons; rosids; malvids; Brassicales; Brassicaceae; Camelineae; Arabidopsis	RecName: Full=Ent-kaurene oxidase, chloroplastic;^Eukaryota; Viridiplantae; Streptophyta; Embryophyta; Tracheophyta; Spermatophyta; Magnoliophyta; eudicotyledons; core eudicotyledons; rosids; malvids; Brassicales; Brassicaceae; Camelineae; Arabidopsis	Cytochrome P450	GO:0022900|electron transport chain;GO:0010241|ent-kaurene oxidation to kaurenoic acid;GO:0009740|gibberellic acid mediated signaling pathway;GO:0009686|gibberellin biosynthetic process;GO:0032940|secretion by cell	GO:0009055|electron carrier activity;GO:0052617|ent-kaur-16-en-19-al oxidase activity;GO:0052616|ent-kaur-16-en-19-ol oxidase activity;GO:0052615|ent-kaurene oxidase activity;GO:0020037|heme binding;GO:0005506|iron ion binding	GO:0009707|chloroplast outer membrane;GO:0016023|cytoplasmic membrane-bounded vesicle;GO:0005783|endoplasmic reticulum;GO:0016021|integral to membrane
c141825_g1	2.292	1.19661	3.65765e-07	2.41836e-05	up	yes	PREDICTED: beta-fructofuranosidase, insoluble isoenzyme CWINV1-like [Fragaria vesca subsp. vesca]	RecName: Full=Beta-fructofuranosidase, insoluble isoenzyme CWINV1;^Eukaryota; Viridiplantae; Streptophyta; Embryophyta; Tracheophyta; Spermatophyta; Magnoliophyta; eudicotyledons; core eudicotyledons; rosids; malvids; Brassicales; Brassicaceae; Camelineae; Arabidopsis	RecName: Full=Beta-fructofuranosidase, insoluble isoenzyme CWINV1;^Eukaryota; Viridiplantae; Streptophyta; Embryophyta; Tracheophyta; Spermatophyta; Magnoliophyta; eudicotyledons; core eudicotyledons; rosids; malvids; Brassicales; Brassicaceae; Camelineae; Arabidopsis	Beta-fructosidases (levanase/invertase)	GO:0080167|response to karrikin;GO:0009611|response to wounding;GO:0005986|sucrose biosynthetic process	GO:0004564|beta-fructofuranosidase activity;GO:0004575|sucrose alpha-glucosidase activity	GO:0048046|apoplast;GO:0005618|cell wall;GO:0005886|plasma membrane
c122806_g1	0.258122	-1.95387	1.16052e-11	2.27242e-09	down	yes	PREDICTED: abscisic acid 8'-hydroxylase 4-like [Fragaria vesca subsp. vesca]	RecName: Full=Abscisic acid 8'-hydroxylase 3;^Eukaryota; Viridiplantae; Streptophyta; Embryophyta; Tracheophyta; Spermatophyta; Magnoliophyta; Liliopsida; Poales; Poaceae; BEP clade; Ehrhartoideae; Oryzeae; Oryza`sp|Q0J185|ABAH3_ORYSJ	RecName: Full=Abscisic acid 8'-hydroxylase 3;^Eukaryota; Viridiplantae; Streptophyta; Embryophyta; Tracheophyta; Spermatophyta; Magnoliophyta; Liliopsida; Poales; Poaceae; BEP clade; Ehrhartoideae; Oryzeae; Oryza	Cytochrome P450	GO:0046345|abscisic acid catabolic process	GO:0010295|(+)-abscisic acid 8'-hydroxylase activity;GO:0009055|electron carrier activity;GO:0020037|heme binding;GO:0005506|iron ion binding	GO:0016021|integral to membrane
c154226_g1	0.342708	-1.54495	1.53381e-17	8.54081e-15	down	yes	PREDICTED: putative phospholipid-transporting ATPase 8 [Fragaria vesca subsp. vesca]	RecName: Full=Putative phospholipid-transporting ATPase 8;^Eukaryota; Viridiplantae; Streptophyta; Embryophyta; Tracheophyta; Spermatophyta; Magnoliophyta; eudicotyledons; core eudicotyledons; rosids; malvids; Brassicales; Brassicaceae; Camelineae; Arabidopsis	RecName: Full=Putative phospholipid-transporting ATPase 8;^Eukaryota; Viridiplantae; Streptophyta; Embryophyta; Tracheophyta; Spermatophyta; Magnoliophyta; eudicotyledons; core eudicotyledons; rosids; malvids; Brassicales; Brassicaceae; Camelineae; Arabidopsis	Cation transport ATPase	GO:0006812|cation transport	GO:0005524|ATP binding;GO:0015662|ATPase activity, coupled to transmembrane movement of ions, phosphorylative mechanism;GO:0000287|magnesium ion binding;GO:0004012|phospholipid-translocating ATPase activity	GO:0016021|integral to membrane
c151902_g1	12.1985	3.60863	0.000462572	0.00833202	up	yes	PREDICTED: threonine dehydratase biosynthetic, chloroplastic-like [Pyrus x bretschneideri]	RecName: Full=Threonine dehydratase biosynthetic, chloroplastic;^Eukaryota; Viridiplantae; Streptophyta; Embryophyta; Tracheophyta; Spermatophyta; Magnoliophyta; eudicotyledons; core eudicotyledons; rosids; malvids; Brassicales; Brassicaceae; Camelineae; Arabidopsis	RecName: Full=Threonine dehydratase biosynthetic, chloroplastic;^Eukaryota; Viridiplantae; Streptophyta; Embryophyta; Tracheophyta; Spermatophyta; Magnoliophyta; eudicotyledons; core eudicotyledons; rosids; malvids; Brassicales; Brassicaceae; Camelineae; Arabidopsis	Threonine dehydratase	GO:0009097|isoleucine biosynthetic process	GO:0004794|L-threonine ammonia-lyase activity;GO:0030170|pyridoxal phosphate binding	GO:0009507|chloroplast
c8588_g1	0.496378	-1.01049	1.69337e-10	2.62953e-08	down	yes	PREDICTED: very-long-chain (3R)-3-hydroxyacyl-CoA dehydratase PASTICCINO 2A [Fragaria vesca subsp. vesca]	RecName: Full=Very-long-chain (3R)-3-hydroxyacyl-[acyl-carrier protein] dehydratase PASTICCINO 2A;^Eukaryota; Viridiplantae; Streptophyta; Embryophyta; Tracheophyta; Spermatophyta; Magnoliophyta; Liliopsida; Poales; Poaceae; BEP clade; Ehrhartoideae; Oryzeae; Oryza	RecName: Full=Very-long-chain (3R)-3-hydroxyacyl-[acyl-carrier protein] dehydratase PASTICCINO 2A;^Eukaryota; Viridiplantae; Streptophyta; Embryophyta; Tracheophyta; Spermatophyta; Magnoliophyta; Liliopsida; Poales; Poaceae; BEP clade; Ehrhartoideae; Oryzeae; Oryza	Protein tyrosine phosphatase-like protein (contains Pro instead of catalytic Arg)	GO:0006633|fatty acid biosynthetic process;GO:0007275|multicellular organismal development	GO:0016829|lyase activity	GO:0005789|endoplasmic reticulum membrane;GO:0016021|integral to membrane
c157680_g1	0.140665	-2.82966	3.47988e-05	0.00108499	down	yes	hypothetical protein PTT_12792 [Pyrenophora teres f. teres 0-1]	RecName: Full=Nitrate transporter;^Eukaryota; Fungi; Dikarya; Ascomycota; Pezizomycotina; Eurotiomycetes; Eurotiomycetidae; Eurotiales; Trichocomaceae; Emericella	RecName: Full=Nitrate transporter;^Eukaryota; Fungi; Dikarya; Ascomycota; Pezizomycotina; Eurotiomycetes; Eurotiomycetidae; Eurotiales; Trichocomaceae; Emericella	Nitrate/nitrite transporter	GO:0042128|nitrate assimilation	GO:0015112|nitrate transmembrane transporter activity;GO:0015113|nitrite transmembrane transporter activity	GO:0016021|integral to membrane
c155077_g1	4.81183	2.26658	0.000163504	0.00375564	up	yes	glycosyltransferase family 39 protein [Bipolaris zeicola 26-R-13]	RecName: Full=Dolichyl-phosphate-mannose--protein mannosyltransferase 4;^Eukaryota; Fungi; Dikarya; Ascomycota; Saccharomycotina; Saccharomycetes; Saccharomycetales; Saccharomycetaceae; Saccharomyces	RecName: Full=Dolichyl-phosphate-mannose--protein mannosyltransferase 4;^Eukaryota; Fungi; Dikarya; Ascomycota; Saccharomycotina; Saccharomycetes; Saccharomycetales; Saccharomycetaceae; Saccharomyces	Dolichyl-phosphate-mannose--protein O-mannosyl transferase	GO:0035269|protein O-linked mannosylation;GO:1900101|regulation of endoplasmic reticulum unfolded protein response	GO:0004169|dolichyl-phosphate-mannose-protein mannosyltransferase activity	GO:0005789|endoplasmic reticulum membrane;GO:0016021|integral to membrane
c191827_g1	0.223553	-2.16131	1.64407e-17	9.01391e-15	down	yes	PREDICTED: peroxidase 42 [Fragaria vesca subsp. vesca]	RecName: Full=Peroxidase 42;^Eukaryota; Viridiplantae; Streptophyta; Embryophyta; Tracheophyta; Spermatophyta; Magnoliophyta; eudicotyledons; core eudicotyledons; rosids; malvids; Brassicales; Brassicaceae; Camelineae; Arabidopsis	RecName: Full=Peroxidase 42;^Eukaryota; Viridiplantae; Streptophyta; Embryophyta; Tracheophyta; Spermatophyta; Magnoliophyta; eudicotyledons; core eudicotyledons; rosids; malvids; Brassicales; Brassicaceae; Camelineae; Arabidopsis	Catalase (peroxidase I)	GO:0042744|hydrogen peroxide catabolic process;GO:0048511|rhythmic process	GO:0020037|heme binding;GO:0046872|metal ion binding;GO:0004601|peroxidase activity	GO:0005576|extracellular region
c131113_g1	0.371903	-1.427	2.1372e-05	0.000738744	down	yes	PREDICTED: EH domain-containing protein 1-like [Fragaria vesca subsp. vesca]	RecName: Full=EH domain-containing protein 1;^Eukaryota; Metazoa; Chordata; Craniata; Vertebrata; Euteleostomi; Mammalia; Eutheria; Laurasiatheria; Cetartiodactyla; Ruminantia; Pecora; Bovidae; Bovinae; Bos	RecName: Full=EH domain-containing protein 1;^Eukaryota; Metazoa; Chordata; Craniata; Vertebrata; Euteleostomi; Mammalia; Eutheria; Laurasiatheria; Cetartiodactyla; Ruminantia; Pecora; Bovidae; Bovinae; Bos	Eh-Domain containing protein	GO:0032456|endocytic recycling;GO:0006184|GTP catabolic process;GO:0006886|intracellular protein transport	GO:0005524|ATP binding;GO:0005509|calcium ion binding;GO:0005525|GTP binding;GO:0003924|GTPase activity	GO:0031901|early endosome membrane;GO:0005886|plasma membrane;GO:0055038|recycling endosome membrane
c141463_g1	3.78023	1.91848	0.00110447	0.0159968	up	yes	40S ribosomal protein S17 [Pyrenophora tritici-repentis Pt-1C-BFP]	RecName: Full=40S ribosomal protein S17;^Eukaryota; Fungi; Dikarya; Ascomycota; Pezizomycotina; Sordariomycetes; Sordariomycetidae; Sordariales; Sordariaceae; Neurospora	RecName: Full=40S ribosomal protein S17;^Eukaryota; Fungi; Dikarya; Ascomycota; Pezizomycotina; Sordariomycetes; Sordariomycetidae; Sordariales; Sordariaceae; Neurospora	Ribosomal protein S17E	GO:0000028|ribosomal small subunit assembly;GO:0006414|translational elongation	GO:0003735|structural constituent of ribosome	GO:0022627|cytosolic small ribosomal subunit
c142048_g1	0.174447	-2.51914	0.00378215	0.0385506	down	yes	PREDICTED: uncharacterized protein LOC101298433 [Fragaria vesca subsp. vesca]	RecName: Full=Cell division cycle 7-related protein kinase;^Eukaryota; Metazoa; Chordata; Craniata; Vertebrata; Euteleostomi; Mammalia; Eutheria; Euarchontoglires; Primates; Haplorrhini; Catarrhini; Hominidae; Homo	RecName: Full=Cell division cycle 7-related protein kinase;^Eukaryota; Metazoa; Chordata; Craniata; Vertebrata; Euteleostomi; Mammalia; Eutheria; Euarchontoglires; Primates; Haplorrhini; Catarrhini; Hominidae; Homo	Protein involved in fatty acid biosynthetic process	GO:0000075|cell cycle checkpoint;GO:0051301|cell division;GO:0006260|DNA replication;GO:0000082|G1/S transition of mitotic cell cycle;GO:0000216|M/G1 transition of mitotic cell cycle;GO:0008284|positive regulation of cell proliferation;GO:0033261|regulation of S phase	GO:0005524|ATP binding;GO:0016301|kinase activity;GO:0046872|metal ion binding;GO:0004674|protein serine/threonine kinase activity	GO:0005737|cytoplasm;GO:0005654|nucleoplasm
c148986_g4	12.4913	3.64286	0.000401477	0.00749091	up	yes	PREDICTED: protein TRANSPARENT TESTA 12-like [Fragaria vesca subsp. vesca]	RecName: Full=Protein TRANSPARENT TESTA 12;^Eukaryota; Viridiplantae; Streptophyta; Embryophyta; Tracheophyta; Spermatophyta; Magnoliophyta; eudicotyledons; core eudicotyledons; rosids; malvids; Brassicales; Brassicaceae; Camelineae; Arabidopsis	RecName: Full=Protein TRANSPARENT TESTA 12;^Eukaryota; Viridiplantae; Streptophyta; Embryophyta; Tracheophyta; Spermatophyta; Magnoliophyta; eudicotyledons; core eudicotyledons; rosids; malvids; Brassicales; Brassicaceae; Camelineae; Arabidopsis	Na+-driven multidrug efflux pump	GO:0009813|flavonoid biosynthetic process;GO:0010231|maintenance of seed dormancy;GO:0010023|proanthocyanidin biosynthetic process	GO:0015238|drug transmembrane transporter activity;GO:0015299|solute:hydrogen antiporter activity	GO:0016021|integral to membrane;GO:0009705|plant-type vacuole membrane
c145536_g1	5.53616	2.46889	1.9934e-05	0.000696812	up	yes	hypothetical protein COCSADRAFT_34775 [Bipolaris sorokiniana ND90Pr]	RecName: Full=Choline transport protein;^Eukaryota; Fungi; Dikarya; Ascomycota; Saccharomycotina; Saccharomycetes; Saccharomycetales; Saccharomycetaceae; Saccharomyces	RecName: Full=Choline transport protein;^Eukaryota; Fungi; Dikarya; Ascomycota; Saccharomycotina; Saccharomycetes; Saccharomycetales; Saccharomycetaceae; Saccharomyces	Amino acid transporters	GO:0031460|glycine betaine transport	GO:0015171|amino acid transmembrane transporter activity;GO:0015220|choline transmembrane transporter activity;GO:0034228|ethanolamine transmembrane transporter activity	GO:0016021|integral to membrane;GO:0005886|plasma membrane
c154982_g2	0.130044	-2.94292	1.05473e-09	1.37938e-07	down	yes	PREDICTED: protein ECERIFERUM 1-like isoform X1 [Fragaria vesca subsp. vesca]	RecName: Full=Protein ECERIFERUM 1;^Eukaryota; Viridiplantae; Streptophyta; Embryophyta; Tracheophyta; Spermatophyta; Magnoliophyta; eudicotyledons; core eudicotyledons; rosids; malvids; Brassicales; Brassicaceae; Camelineae; Arabidopsis`sp|F4HVY0|CER1_ARATH	RecName: Full=Protein ECERIFERUM 1;^Eukaryota; Viridiplantae; Streptophyta; Embryophyta; Tracheophyta; Spermatophyta; Magnoliophyta; eudicotyledons; core eudicotyledons; rosids; malvids; Brassicales; Brassicaceae; Camelineae; Arabidopsis	Neurogenic differentiation 4 protein	GO:0006633|fatty acid biosynthetic process	GO:0005506|iron ion binding;GO:0016491|oxidoreductase activity	GO:0005789|endoplasmic reticulum membrane;GO:0016021|integral to membrane
c154982_g2	0.130044	-2.94292	1.05473e-09	1.37938e-07	down	yes	PREDICTED: protein ECERIFERUM 1-like isoform X1 [Fragaria vesca subsp. vesca]	RecName: Full=Protein ECERIFERUM 1;^Eukaryota; Viridiplantae; Streptophyta; Embryophyta; Tracheophyta; Spermatophyta; Magnoliophyta; eudicotyledons; core eudicotyledons; rosids; malvids; Brassicales; Brassicaceae; Camelineae; Arabidopsis`sp|F4HVY0|CER1_ARATH	RecName: Full=Protein ECERIFERUM 1;^Eukaryota; Viridiplantae; Streptophyta; Embryophyta; Tracheophyta; Spermatophyta; Magnoliophyta; eudicotyledons; core eudicotyledons; rosids; malvids; Brassicales; Brassicaceae; Camelineae; Arabidopsis	Neurogenic differentiation 4 protein	GO:0006633|fatty acid biosynthetic process	GO:0005506|iron ion binding;GO:0016491|oxidoreductase activity	GO:0005789|endoplasmic reticulum membrane;GO:0016021|integral to membrane
c173846_g1	0.399197	-1.32483	2.75909e-05	0.000907915	down	yes	PREDICTED: glucomannan 4-beta-mannosyltransferase 9-like [Fragaria vesca subsp. vesca]	RecName: Full=Glucomannan 4-beta-mannosyltransferase 9;^Eukaryota; Viridiplantae; Streptophyta; Embryophyta; Tracheophyta; Spermatophyta; Magnoliophyta; eudicotyledons; core eudicotyledons; rosids; malvids; Brassicales; Brassicaceae; Camelineae; Arabidopsis	RecName: Full=Glucomannan 4-beta-mannosyltransferase 9;^Eukaryota; Viridiplantae; Streptophyta; Embryophyta; Tracheophyta; Spermatophyta; Magnoliophyta; eudicotyledons; core eudicotyledons; rosids; malvids; Brassicales; Brassicaceae; Camelineae; Arabidopsis	Glycosyltransferases, probably involved in cell wall biogenesis	GO:0009294|DNA mediated transformation;GO:0009617|response to bacterium	GO:0047259|glucomannan 4-beta-mannosyltransferase activity;GO:0051753|mannan synthase activity	GO:0000139|Golgi membrane;GO:0016021|integral to membrane
c111700_g1	0.0634162	-3.979	1.16603e-11	2.27694e-09	down	yes	PREDICTED: L-ascorbate peroxidase 2, cytosolic-like [Fragaria vesca subsp. vesca]	RecName: Full=L-ascorbate peroxidase 2, cytosolic;^Eukaryota; Viridiplantae; Streptophyta; Embryophyta; Tracheophyta; Spermatophyta; Magnoliophyta; eudicotyledons; core eudicotyledons; rosids; malvids; Brassicales; Brassicaceae; Camelineae; Arabidopsis	RecName: Full=L-ascorbate peroxidase 2, cytosolic;^Eukaryota; Viridiplantae; Streptophyta; Embryophyta; Tracheophyta; Spermatophyta; Magnoliophyta; eudicotyledons; core eudicotyledons; rosids; malvids; Brassicales; Brassicaceae; Camelineae; Arabidopsis	Catalase (peroxidase I)	GO:0042744|hydrogen peroxide catabolic process;GO:0006979|response to oxidative stress	GO:0020037|heme binding;GO:0016688|L-ascorbate peroxidase activity;GO:0046872|metal ion binding	GO:0005829|cytosol
c158813_g2	2.98368	1.57709	0.000107607	0.00268641	up	yes	ethylene cinnamyl alcohol dehydrogenase 3 [Eriobotrya japonica]	RecName: Full=Probable cinnamyl alcohol dehydrogenase 1;^Eukaryota; Viridiplantae; Streptophyta; Embryophyta; Tracheophyta; Spermatophyta; Magnoliophyta; eudicotyledons; core eudicotyledons; rosids; malvids; Brassicales; Brassicaceae; Camelineae; Arabidopsis`sp|Q9CAI3|CADH1_ARATH	RecName: Full=Probable cinnamyl alcohol dehydrogenase 1;^Eukaryota; Viridiplantae; Streptophyta; Embryophyta; Tracheophyta; Spermatophyta; Magnoliophyta; eudicotyledons; core eudicotyledons; rosids; malvids; Brassicales; Brassicaceae; Camelineae; Arabidopsis	Zn-dependent alcohol dehydrogenases	GO:0009809|lignin biosynthetic process	GO:0045551|cinnamyl-alcohol dehydrogenase activity;GO:0048037|cofactor binding;GO:0046872|metal ion binding;GO:0000166|nucleotide binding;GO:0052747|sinapyl alcohol dehydrogenase activity;GO:0008270|zinc ion binding	GO:0005829|cytosol
c158813_g2	2.98368	1.57709	0.000107607	0.00268641	up	yes	ethylene cinnamyl alcohol dehydrogenase 3 [Eriobotrya japonica]	RecName: Full=Probable cinnamyl alcohol dehydrogenase 1;^Eukaryota; Viridiplantae; Streptophyta; Embryophyta; Tracheophyta; Spermatophyta; Magnoliophyta; eudicotyledons; core eudicotyledons; rosids; malvids; Brassicales; Brassicaceae; Camelineae; Arabidopsis`sp|Q9CAI3|CADH1_ARATH	RecName: Full=Probable cinnamyl alcohol dehydrogenase 1;^Eukaryota; Viridiplantae; Streptophyta; Embryophyta; Tracheophyta; Spermatophyta; Magnoliophyta; eudicotyledons; core eudicotyledons; rosids; malvids; Brassicales; Brassicaceae; Camelineae; Arabidopsis	Zn-dependent alcohol dehydrogenases	GO:0009809|lignin biosynthetic process	GO:0045551|cinnamyl-alcohol dehydrogenase activity;GO:0048037|cofactor binding;GO:0046872|metal ion binding;GO:0000166|nucleotide binding;GO:0052747|sinapyl alcohol dehydrogenase activity;GO:0008270|zinc ion binding	GO:0005829|cytosol
c29302_g1	90.027	6.49229	0.00461931	0.0441638	up	yes	Putative Hsp71-like protein [Rhizopus microsporus]	RecName: Full=Heat shock cognate 71 kDa protein;^Eukaryota; Metazoa; Chordata; Craniata; Vertebrata; Euteleostomi; Mammalia; Eutheria; Euarchontoglires; Glires; Rodentia; Sciurognathi; Muroidea; Muridae; Murinae; Rattus	RecName: Full=Heat shock cognate 71 kDa protein;^Eukaryota; Metazoa; Chordata; Craniata; Vertebrata; Euteleostomi; Mammalia; Eutheria; Euarchontoglires; Glires; Rodentia; Sciurognathi; Muroidea; Muridae; Murinae; Rattus	Molecular chaperone	GO:0051085|chaperone mediated protein folding requiring cofactor;GO:0006397|mRNA processing;GO:0045892|negative regulation of transcription, DNA-dependent;GO:0051726|regulation of cell cycle;GO:0006950|response to stress;GO:0008380|RNA splicing;GO:0006351|transcription, DNA-dependent	GO:0043531|ADP binding;GO:0005524|ATP binding;GO:0042623|ATPase activity, coupled;GO:0051082|unfolded protein binding	GO:0009986|cell surface;GO:0005829|cytosol;GO:0070062|extracellular vesicular exosome;GO:0042470|melanosome;GO:0043005|neuron projection;GO:0043025|neuronal cell body;GO:0005730|nucleolus;GO:0000974|Prp19 complex;GO:0030529|ribonucleoprotein complex;GO:0005681|spliceosomal complex;GO:0008021|synaptic vesicle
c144837_g1	0.0408755	-4.61262	0.00442626	0.0428822	down	yes	putative amino acid permease [Aureobasidium pullulans EXF-150]	RecName: Full=General amino acid permease AGP2;^Eukaryota; Fungi; Dikarya; Ascomycota; Saccharomycotina; Saccharomycetes; Saccharomycetales; Saccharomycetaceae; Saccharomyces	RecName: Full=General amino acid permease AGP2;^Eukaryota; Fungi; Dikarya; Ascomycota; Saccharomycotina; Saccharomycetes; Saccharomycetales; Saccharomycetaceae; Saccharomyces	Amino acid transporters	GO:0006631|fatty acid metabolic process;GO:0006970|response to osmotic stress	GO:0015226|carnitine transmembrane transporter activity;GO:0015203|polyamine transmembrane transporter activity	GO:0005789|endoplasmic reticulum membrane;GO:0000329|fungal-type vacuole membrane;GO:0005887|integral to plasma membrane
c57317_g1	0.0788665	-3.66444	1.17957e-13	3.24636e-11	down	yes	PREDICTED: pyridoxal 5'-phosphate synthase-like subunit PDX1.2 [Fragaria vesca subsp. vesca]	RecName: Full=Probable pyridoxal biosynthesis protein PDX1.2;^Eukaryota; Viridiplantae; Streptophyta; Embryophyta; Tracheophyta; Spermatophyta; Magnoliophyta; eudicotyledons; core eudicotyledons; rosids; malvids; Brassicales; Brassicaceae; Camelineae; Arabidopsis	RecName: Full=Probable pyridoxal biosynthesis protein PDX1.2;^Eukaryota; Viridiplantae; Streptophyta; Embryophyta; Tracheophyta; Spermatophyta; Magnoliophyta; eudicotyledons; core eudicotyledons; rosids; malvids; Brassicales; Brassicaceae; Camelineae; Arabidopsis	Pyridoxine biosynthesis enzyme	GO:0042823|pyridoxal phosphate biosynthetic process;GO:0008615|pyridoxine biosynthetic process	GO:0003824|catalytic activity	GO:0005829|cytosol
c135059_g1	0.313236	-1.67468	1.04643e-08	1.06549e-06	down	yes	PREDICTED: uncharacterized protein LOC101292977 [Fragaria vesca subsp. vesca]	RecName: Full=Uncharacterized protein C24B11.05;^Eukaryota; Fungi; Dikarya; Ascomycota; Taphrinomycotina; Schizosaccharomycetes; Schizosaccharomycetales; Schizosaccharomycetaceae; Schizosaccharomyces	RecName: Full=Uncharacterized protein C24B11.05;^Eukaryota; Fungi; Dikarya; Ascomycota; Taphrinomycotina; Schizosaccharomycetes; Schizosaccharomycetales; Schizosaccharomycetaceae; Schizosaccharomyces	Predicted hydrolase (HAD superfamily)	GO:0006206|pyrimidine nucleobase metabolic process	GO:0008252|nucleotidase activity;GO:0047405|pyrimidine-5'-nucleotide nucleosidase activity	GO:0005829|cytosol;GO:0005634|nucleus
c160026_g1	0.390061	-1.35823	5.70916e-09	6.28934e-07	down	yes	PREDICTED: serine/arginine-rich splicing factor SR30-like isoform X2 [Fragaria vesca subsp. vesca]	RecName: Full=Pre-mRNA-splicing factor SF2;^Eukaryota; Viridiplantae; Streptophyta; Embryophyta; Tracheophyta; Spermatophyta; Magnoliophyta; eudicotyledons; core eudicotyledons; rosids; malvids; Brassicales; Brassicaceae; Camelineae; Arabidopsis	RecName: Full=Pre-mRNA-splicing factor SF2;^Eukaryota; Viridiplantae; Streptophyta; Embryophyta; Tracheophyta; Spermatophyta; Magnoliophyta; eudicotyledons; core eudicotyledons; rosids; malvids; Brassicales; Brassicaceae; Camelineae; Arabidopsis	RNA-binding proteins (RRM domain)	GO:0006397|mRNA processing;GO:0008380|RNA splicing	GO:0000166|nucleotide binding;GO:0003723|RNA binding	GO:0035061|interchromatin granule;GO:0016607|nuclear speck
c105671_g1	328.988	8.36189	1.17341e-05	0.000455279	up	yes	hypothetical protein M378DRAFT_17510 [Amanita muscaria Koide BX008]	RecName: Full=Ras-like GTP-binding protein Rho1;^Eukaryota; Metazoa; Ecdysozoa; Arthropoda; Hexapoda; Insecta; Pterygota; Neoptera; Endopterygota; Diptera; Brachycera; Muscomorpha; Ephydroidea; Drosophilidae; Drosophila; Sophophora	RecName: Full=Ras-like GTP-binding protein Rho1;^Eukaryota; Metazoa; Ecdysozoa; Arthropoda; Hexapoda; Insecta; Pterygota; Neoptera; Endopterygota; Diptera; Brachycera; Muscomorpha; Ephydroidea; Drosophilidae; Drosophila; Sophophora	GTPase SAR1 and related small G proteins	GO:0051017|actin filament bundle assembly;GO:0007298|border follicle cell migration;GO:0035147|branch fusion, open tracheal system;GO:0090254|cell elongation involved in imaginal disc-derived wing morphogenesis;GO:0007349|cellularization;GO:0000910|cytokinesis;GO:0048813|dendrite morphogenesis;GO:0070593|dendrite self-avoidance;GO:0007368|determination of left/right symmetry;GO:0046663|dorsal clo…	GO:0005525|GTP binding;GO:0003924|GTPase activity	GO:0005938|cell cortex;GO:0070451|cell hair;GO:0005856|cytoskeleton;GO:0005886|plasma membrane
c112484_g1	2.1298	1.09072	5.663e-05	0.00160044	up	yes	PREDICTED: LOW QUALITY PROTEIN: hydroxymethylglutaryl-CoA synthase [Fragaria vesca subsp. vesca]	RecName: Full=Hydroxymethylglutaryl-CoA synthase;^Eukaryota; Viridiplantae; Streptophyta; Embryophyta; Tracheophyta; Spermatophyta; Magnoliophyta; eudicotyledons; core eudicotyledons; rosids; malvids; Brassicales; Brassicaceae; Camelineae; Arabidopsis	RecName: Full=Hydroxymethylglutaryl-CoA synthase;^Eukaryota; Viridiplantae; Streptophyta; Embryophyta; Tracheophyta; Spermatophyta; Magnoliophyta; eudicotyledons; core eudicotyledons; rosids; malvids; Brassicales; Brassicaceae; Camelineae; Arabidopsis	3-hydroxy-3-methylglutaryl CoA synthase	GO:0019287|isopentenyl diphosphate biosynthetic process, mevalonate pathway;GO:0016126|sterol biosynthetic process	GO:0004421|hydroxymethylglutaryl-CoA synthase activity	GO:0005829|cytosol;GO:0009506|plasmodesma
c121426_g1	39.1663	5.29154	6.76815e-05	0.00184122	up	yes	Putative AaceriACR013Cp [Rhizopus microsporus]	RecName: Full=Fumarate hydratase, mitochondrial;^Eukaryota; Metazoa; Chordata; Craniata; Vertebrata; Euteleostomi; Mammalia; Eutheria; Euarchontoglires; Glires; Rodentia; Sciurognathi; Muroidea; Muridae; Murinae; Mus; Mus	RecName: Full=Fumarate hydratase, mitochondrial;^Eukaryota; Metazoa; Chordata; Craniata; Vertebrata; Euteleostomi; Mammalia; Eutheria; Euarchontoglires; Glires; Rodentia; Sciurognathi; Muroidea; Muridae; Murinae; Mus; Mus	Fumarase	GO:0006106|fumarate metabolic process;GO:0048873|homeostasis of number of cells within a tissue;GO:0006108|malate metabolic process;GO:0006099|tricarboxylic acid cycle	GO:0004333|fumarate hydratase activity	GO:0005739|mitochondrion;GO:0045239|tricarboxylic acid cycle enzyme complex
c153564_g1	3.98406	1.99424	0.00374118	0.0382996	up	yes	hypothetical protein COCHEDRAFT_1131083 [Bipolaris maydis C5]	RecName: Full=Alanine--tRNA ligase;^Eukaryota; Fungi; Dikarya; Ascomycota; Pezizomycotina; Eurotiomycetes; Eurotiomycetidae; Eurotiales; Trichocomaceae; Emericella	RecName: Full=Alanine--tRNA ligase;^Eukaryota; Fungi; Dikarya; Ascomycota; Pezizomycotina; Eurotiomycetes; Eurotiomycetidae; Eurotiales; Trichocomaceae; Emericella	Alanyl-tRNA synthetase	GO:0006419|alanyl-tRNA aminoacylation	GO:0004813|alanine-tRNA ligase activity;GO:0005524|ATP binding;GO:0046872|metal ion binding;GO:0000049|tRNA binding	GO:0005739|mitochondrion
c133380_g1	0.400193	-1.32123	0.00218436	0.0261621	down	yes	PREDICTED: cytochrome P450 86A8-like [Fragaria vesca subsp. vesca]	RecName: Full=Cytochrome P450 86A2;^Eukaryota; Viridiplantae; Streptophyta; Embryophyta; Tracheophyta; Spermatophyta; Magnoliophyta; eudicotyledons; core eudicotyledons; rosids; malvids; Brassicales; Brassicaceae; Camelineae; Arabidopsis	RecName: Full=Cytochrome P450 86A2;^Eukaryota; Viridiplantae; Streptophyta; Embryophyta; Tracheophyta; Spermatophyta; Magnoliophyta; eudicotyledons; core eudicotyledons; rosids; malvids; Brassicales; Brassicaceae; Camelineae; Arabidopsis	Cytochrome P450	GO:0006631|fatty acid metabolic process	GO:0018685|alkane 1-monooxygenase activity;GO:0009055|electron carrier activity;GO:0020037|heme binding;GO:0005506|iron ion binding	GO:0016021|integral to membrane
c39768_g1	55.7179	5.80007	2.53047e-07	1.76649e-05	up	yes	mitochondrial F-type ATPase F1 subunit alpha, precursor [Cyanidioschyzon merolae strain 10D]	RecName: Full=ATP synthase subunit alpha, mitochondrial;^Eukaryota; Metazoa; Chordata; Craniata; Vertebrata; Euteleostomi; Mammalia; Eutheria; Laurasiatheria; Cetartiodactyla; Ruminantia; Pecora; Bovidae; Bovinae; Bos	RecName: Full=ATP synthase subunit alpha, mitochondrial;^Eukaryota; Metazoa; Chordata; Craniata; Vertebrata; Euteleostomi; Mammalia; Eutheria; Laurasiatheria; Cetartiodactyla; Ruminantia; Pecora; Bovidae; Bovinae; Bos	F0F1-type ATP synthase, alpha subunit	GO:0015991|ATP hydrolysis coupled proton transport;GO:0015986|ATP synthesis coupled proton transport	GO:0005524|ATP binding;GO:0046933|hydrogen ion transporting ATP synthase activity, rotational mechanism;GO:0046961|proton-transporting ATPase activity, rotational mechanism	GO:0005753|mitochondrial proton-transporting ATP synthase complex;GO:0005886|plasma membrane;GO:0045261|proton-transporting ATP synthase complex, catalytic core F(1)
c66457_g1	6.97285	2.80175	3.79637e-05	0.00116531	up	yes	hypothetical protein COCMIDRAFT_91665 [Bipolaris oryzae ATCC 44560]	RecName: Full=Non-specific lipid-transfer protein;^Eukaryota; Metazoa; Chordata; Craniata; Vertebrata; Euteleostomi; Mammalia; Eutheria; Euarchontoglires; Glires; Lagomorpha; Leporidae; Oryctolagus	RecName: Full=Non-specific lipid-transfer protein;^Eukaryota; Metazoa; Chordata; Craniata; Vertebrata; Euteleostomi; Mammalia; Eutheria; Euarchontoglires; Glires; Lagomorpha; Leporidae; Oryctolagus	Acetyl-CoA acetyltransferase	GO:0006869|lipid transport	GO:0033814|propanoyl-CoA C-acyltransferase activity;GO:0032934|sterol binding	GO:0005739|mitochondrion;GO:0005777|peroxisome
c169701_g1	0.38047	-1.39415	1.11395e-08	1.13101e-06	down	yes	PREDICTED: laccase-5-like [Fragaria vesca subsp. vesca]	RecName: Full=Laccase-5;^Eukaryota; Viridiplantae; Streptophyta; Embryophyta; Tracheophyta; Spermatophyta; Magnoliophyta; eudicotyledons; core eudicotyledons; rosids; malvids; Brassicales; Brassicaceae; Camelineae; Arabidopsis	RecName: Full=Laccase-5;^Eukaryota; Viridiplantae; Streptophyta; Embryophyta; Tracheophyta; Spermatophyta; Magnoliophyta; eudicotyledons; core eudicotyledons; rosids; malvids; Brassicales; Brassicaceae; Camelineae; Arabidopsis	Putative multicopper oxidases	GO:0046274|lignin catabolic process;GO:0046688|response to copper ion	GO:0005507|copper ion binding;GO:0052716|hydroquinone:oxygen oxidoreductase activity	GO:0048046|apoplast
c151023_g1	0.312888	-1.67628	1.30585e-11	2.5292e-09	down	yes	PREDICTED: putative glycerol-3-phosphate transporter 4 [Fragaria vesca subsp. vesca]	RecName: Full=Putative glycerol-3-phosphate transporter 4;^Eukaryota; Viridiplantae; Streptophyta; Embryophyta; Tracheophyta; Spermatophyta; Magnoliophyta; eudicotyledons; core eudicotyledons; rosids; malvids; Brassicales; Brassicaceae; Camelineae; Arabidopsis	RecName: Full=Putative glycerol-3-phosphate transporter 4;^Eukaryota; Viridiplantae; Streptophyta; Embryophyta; Tracheophyta; Spermatophyta; Magnoliophyta; eudicotyledons; core eudicotyledons; rosids; malvids; Brassicales; Brassicaceae; Camelineae; Arabidopsis	Sugar phosphate permease	GO:0008643|carbohydrate transport;GO:0055062|phosphate ion homeostasis;GO:0055085|transmembrane transport	GO:0005215|transporter activity	GO:0016021|integral to membrane;GO:0005774|vacuolar membrane
c141772_g3	423.362	8.72575	2.78079e-05	0.000913787	up	yes	ubiquitin-conjugating enzyme E2 [Galdieria sulphuraria]	RecName: Full=Ubiquitin-conjugating enzyme E2-17 kDa;^Eukaryota; Metazoa; Ecdysozoa; Arthropoda; Hexapoda; Insecta; Pterygota; Neoptera; Endopterygota; Diptera; Brachycera; Muscomorpha; Ephydroidea; Drosophilidae; Drosophila; Sophophora	RecName: Full=Ubiquitin-conjugating enzyme E2-17 kDa;^Eukaryota; Metazoa; Ecdysozoa; Arthropoda; Hexapoda; Insecta; Pterygota; Neoptera; Endopterygota; Diptera; Brachycera; Muscomorpha; Ephydroidea; Drosophilidae; Drosophila; Sophophora	Ubiquitin-protein ligase	GO:0051276|chromosome organization;GO:0001751|compound eye photoreceptor cell differentiation;GO:0008054|cyclin catabolic process;GO:0048132|female germ-line stem cell division;GO:0030718|germ-line stem cell maintenance;GO:0007140|male meiosis;GO:0007067|mitosis;GO:0016322|neuron remodeling;GO:0031647|regulation of protein stability;GO:0045676|regulation of R7 cell differentiation;GO:0007286|sper…	GO:0005524|ATP binding;GO:0004842|ubiquitin-protein ligase activity	GO:0005875|microtubule associated complex
c152310_g1	93.9506	6.55383	0.00477598	0.0451529	up	yes	predicted protein [Hordeum vulgare subsp. vulgare]	RecName: Full=Pyruvate dehydrogenase E1 component subunit alpha, mitochondrial;^Eukaryota; Fungi; Dikarya; Ascomycota; Saccharomycotina; Saccharomycetes; Saccharomycetales; Saccharomycetaceae; Saccharomyces	RecName: Full=Pyruvate dehydrogenase E1 component subunit alpha, mitochondrial;^Eukaryota; Fungi; Dikarya; Ascomycota; Saccharomycotina; Saccharomycetes; Saccharomycetales; Saccharomycetaceae; Saccharomyces	Pyruvate/2-oxoglutarate dehydrogenase complex, dehydrogenase (E1) component, eukaryotic type, alpha subunit	GO:0006086|acetyl-CoA biosynthetic process from pyruvate;GO:0006096|glycolysis	GO:0004739|pyruvate dehydrogenase (acetyl-transferring) activity	GO:0042645|mitochondrial nucleoid;GO:0005967|mitochondrial pyruvate dehydrogenase complex
c113917_g1	296.645	8.21259	2.33061e-05	0.000791397	up	yes	hypothetical protein GLOINDRAFT_337332 [Rhizophagus irregularis DAOM 181602]	RecName: Full=26S protease regulatory subunit 4;^Eukaryota; Metazoa; Ecdysozoa; Arthropoda; Hexapoda; Insecta; Pterygota; Neoptera; Endopterygota; Diptera; Brachycera; Muscomorpha; Ephydroidea; Drosophilidae; Drosophila; Sophophora	RecName: Full=26S protease regulatory subunit 4;^Eukaryota; Metazoa; Ecdysozoa; Arthropoda; Hexapoda; Insecta; Pterygota; Neoptera; Endopterygota; Diptera; Brachycera; Muscomorpha; Ephydroidea; Drosophilidae; Drosophila; Sophophora	ATP-dependent 26S proteasome regulatory subunit	GO:0008283|cell proliferation;GO:0000022|mitotic spindle elongation;GO:0030163|protein catabolic process;GO:0006508|proteolysis;GO:0006974|response to DNA damage stimulus	GO:0005524|ATP binding;GO:0016887|ATPase activity;GO:0004175|endopeptidase activity	GO:0005737|cytoplasm;GO:0005634|nucleus;GO:0008540|proteasome regulatory particle, base subcomplex
c26138_g1	2.97384	1.57233	1.57979e-07	1.16082e-05	up	yes	PREDICTED: adenine/guanine permease AZG1 [Fragaria vesca subsp. vesca]	RecName: Full=Adenine/guanine permease AZG1;^Eukaryota; Viridiplantae; Streptophyta; Embryophyta; Tracheophyta; Spermatophyta; Magnoliophyta; eudicotyledons; core eudicotyledons; rosids; malvids; Brassicales; Brassicaceae; Camelineae; Arabidopsis	RecName: Full=Adenine/guanine permease AZG1;^Eukaryota; Viridiplantae; Streptophyta; Embryophyta; Tracheophyta; Spermatophyta; Magnoliophyta; eudicotyledons; core eudicotyledons; rosids; malvids; Brassicales; Brassicaceae; Camelineae; Arabidopsis	Permeases	GO:0015853|adenine transport;GO:0015854|guanine transport	GO:0005345|purine nucleobase transmembrane transporter activity	GO:0016021|integral to membrane
c122066_g1	84.9241	6.4081	0.00229928	0.0272013	up	yes	aldehyde dehydrogenase [Sphaerulina musiva SO2202]	RecName: Full=Putative succinate-semialdehyde dehydrogenase C1002.12c [NADP(+)];^Eukaryota; Fungi; Dikarya; Ascomycota; Taphrinomycotina; Schizosaccharomycetes; Schizosaccharomycetales; Schizosaccharomycetaceae; Schizosaccharomyces	RecName: Full=Succinate-semialdehyde dehydrogenase [NADP(+)];^Eukaryota; Fungi; Dikarya; Ascomycota; Saccharomycotina; Saccharomycetes; Saccharomycetales; Saccharomycetaceae; Saccharomyces	NAD-dependent aldehyde dehydrogenases	GO:0034599|cellular response to oxidative stress;GO:0009450|gamma-aminobutyric acid catabolic process;GO:0006540|glutamate decarboxylation to succinate	GO:0009013|succinate-semialdehyde dehydrogenase [NAD(P)+] activity	GO:0005737|cytoplasm
c147521_g1	28.603	4.83809	0.00195711	0.0242049	up	yes	60S ribosomal protein L15-B [Microbotryum violaceum p1A1 Lamole]	RecName: Full=60S ribosomal protein L15;^Eukaryota; Fungi; Dikarya; Ascomycota; Pezizomycotina; Sordariomycetes; Sordariomycetidae; Sordariales; Sordariaceae; Neurospora	RecName: Full=60S ribosomal protein L15;^Eukaryota; Fungi; Dikarya; Ascomycota; Pezizomycotina; Sordariomycetes; Sordariomycetidae; Sordariales; Sordariaceae; Neurospora	Ribosomal protein L15E	GO:0006412|translation	GO:0003735|structural constituent of ribosome	GO:0005840|ribosome
c154907_g1	14.1522	3.82295	0.000233417	0.00495291	up	yes	ribosomal protein L13 [Trichosporon asahii var. asahii CBS 2479]	RecName: Full=60S ribosomal protein L13;^Eukaryota; Fungi; Dikarya; Ascomycota; Taphrinomycotina; Schizosaccharomycetes; Schizosaccharomycetales; Schizosaccharomycetaceae; Schizosaccharomyces	RecName: Full=60S ribosomal protein L13;^Eukaryota; Metazoa; Chordata; Craniata; Vertebrata; Euteleostomi; Actinopterygii; Neopterygii; Teleostei; Ostariophysi; Cypriniformes; Cyprinidae; Danio	Ribosomal protein L13E	GO:0051726|regulation of cell cycle;GO:0006412|translation	GO:0003735|structural constituent of ribosome	GO:0005840|ribosome
c151525_g1	34.0136	5.08804	0.00274568	0.0308624	up	yes	hypothetical protein BAUCODRAFT_288212 [Baudoinia compniacensis UAMH 10762]	RecName: Full=Catalase-A;^Eukaryota; Amoebozoa; Mycetozoa; Dictyosteliida; Dictyostelium	RecName: Full=Catalase-A;^Eukaryota; Amoebozoa; Mycetozoa; Dictyosteliida; Dictyostelium	Catalase	GO:0042744|hydrogen peroxide catabolic process;GO:0033986|response to methanol	GO:0004096|catalase activity;GO:0020037|heme binding;GO:0046872|metal ion binding	GO:0005777|peroxisome;GO:0045335|phagocytic vesicle
c29401_g1	0.289165	-1.79004	0.000485048	0.00864295	down	yes	PREDICTED: glutamate dehydrogenase 2-like [Fragaria vesca subsp. vesca]	RecName: Full=Glutamate dehydrogenase 2;^Eukaryota; Viridiplantae; Streptophyta; Embryophyta; Tracheophyta; Spermatophyta; Magnoliophyta; eudicotyledons; core eudicotyledons; rosids; malvids; Brassicales; Brassicaceae; Camelineae; Arabidopsis	RecName: Full=Glutamate dehydrogenase 2;^Eukaryota; Viridiplantae; Streptophyta; Embryophyta; Tracheophyta; Spermatophyta; Magnoliophyta; eudicotyledons; core eudicotyledons; rosids; malvids; Brassicales; Brassicaceae; Camelineae; Arabidopsis	Glutamate dehydrogenase/leucine dehydrogenase	GO:0006520|cellular amino acid metabolic process;GO:0046686|response to cadmium ion;GO:0009651|response to salt stress	GO:0005524|ATP binding;GO:0050897|cobalt ion binding;GO:0005507|copper ion binding;GO:0004352|glutamate dehydrogenase (NAD+) activity;GO:0004353|glutamate dehydrogenase [NAD(P)+] activity;GO:0008270|zinc ion binding	GO:0005739|mitochondrion;GO:0005774|vacuolar membrane
c154982_g1	0.164594	-2.60302	0.00198653	0.024488	down	yes	PREDICTED: protein ECERIFERUM 1-like [Fragaria vesca subsp. vesca]	RecName: Full=Protein ECERIFERUM 1;^Eukaryota; Viridiplantae; Streptophyta; Embryophyta; Tracheophyta; Spermatophyta; Magnoliophyta; eudicotyledons; core eudicotyledons; rosids; malvids; Brassicales; Brassicaceae; Camelineae; Arabidopsis	RecName: Full=Protein ECERIFERUM 1;^Eukaryota; Viridiplantae; Streptophyta; Embryophyta; Tracheophyta; Spermatophyta; Magnoliophyta; eudicotyledons; core eudicotyledons; rosids; malvids; Brassicales; Brassicaceae; Camelineae; Arabidopsis	Neurogenic differentiation 4 protein	GO:0006633|fatty acid biosynthetic process	GO:0005506|iron ion binding;GO:0016491|oxidoreductase activity	GO:0005789|endoplasmic reticulum membrane;GO:0016021|integral to membrane
c160238_g1	6.34306	2.66518	0.0024011	0.0281015	up	yes	3-ketoacyl-CoA thiolase B [Pyrenophora tritici-repentis Pt-1C-BFP]	RecName: Full=3-ketoacyl-CoA thiolase, peroxisomal;^Eukaryota; Fungi; Dikarya; Ascomycota; Saccharomycotina; Saccharomycetes; Saccharomycetales; Dipodascaceae; Yarrowia	RecName: Full=3-ketoacyl-CoA thiolase, peroxisomal;^Eukaryota; Fungi; Dikarya; Ascomycota; Saccharomycotina; Saccharomycetes; Saccharomycetales; Dipodascaceae; Yarrowia	Acetyl-CoA acetyltransferase	GO:0006631|fatty acid metabolic process	GO:0003988|acetyl-CoA C-acyltransferase activity	GO:0005777|peroxisome
c122321_g2	118.587	6.88981	0.00279247	0.0312073	up	yes	exoglucanase [Alternaria alternata]	RecName: Full=Probable 1,4-beta-D-glucan cellobiohydrolase A;^Eukaryota; Fungi; Dikarya; Ascomycota; Pezizomycotina; Eurotiomycetes; Eurotiomycetidae; Eurotiales; Trichocomaceae; Emericella`sp|Q5B2Q4|CBHA_EMENI	RecName: Full=1,4-beta-D-glucan cellobiohydrolase B;^Eukaryota; Fungi; Dikarya; Ascomycota; Pezizomycotina; Eurotiomycetes; Eurotiomycetidae; Eurotiales; Trichocomaceae; Emericella	1,4-Beta-D-Glucan protein	GO:0030245|cellulose catabolic process;GO:0009251|glucan catabolic process	GO:0016162|cellulose 1,4-beta-cellobiosidase activity;GO:0030248|cellulose binding	GO:0005576|extracellular region
c122321_g2	118.587	6.88981	0.00279247	0.0312073	up	yes	exoglucanase [Alternaria alternata]	RecName: Full=Probable 1,4-beta-D-glucan cellobiohydrolase A;^Eukaryota; Fungi; Dikarya; Ascomycota; Pezizomycotina; Eurotiomycetes; Eurotiomycetidae; Eurotiales; Trichocomaceae; Emericella`sp|Q5B2Q4|CBHA_EMENI	RecName: Full=Probable 1,4-beta-D-glucan cellobiohydrolase A;^Eukaryota; Fungi; Dikarya; Ascomycota; Pezizomycotina; Eurotiomycetes; Eurotiomycetidae; Eurotiales; Trichocomaceae; Emericella	1,4-Beta-D-Glucan protein	GO:0030245|cellulose catabolic process	GO:0016162|cellulose 1,4-beta-cellobiosidase activity	GO:0005576|extracellular region
c151448_g1	0.275189	-1.86151	0.00066613	0.0109805	down	yes	PREDICTED: GDSL esterase/lipase At1g28580-like [Fragaria vesca subsp. vesca]	RecName: Full=GDSL esterase/lipase At1g28600;^Eukaryota; Viridiplantae; Streptophyta; Embryophyta; Tracheophyta; Spermatophyta; Magnoliophyta; eudicotyledons; core eudicotyledons; rosids; malvids; Brassicales; Brassicaceae; Camelineae; Arabidopsis	RecName: Full=GDSL esterase/lipase At1g28580;^Eukaryota; Viridiplantae; Streptophyta; Embryophyta; Tracheophyta; Spermatophyta; Magnoliophyta; eudicotyledons; core eudicotyledons; rosids; malvids; Brassicales; Brassicaceae; Camelineae; Arabidopsis	Phospholipase/lecithinase/hemolysin	GO:0016042|lipid catabolic process	GO:0016788|hydrolase activity, acting on ester bonds	GO:0005576|extracellular region;GO:0005773|vacuole
c126374_g1	0.201004	-2.31471	6.75194e-06	0.000285944	down	yes	PREDICTED: BAHD acyltransferase DCR [Fragaria vesca subsp. vesca]	RecName: Full=BAHD acyltransferase DCR;^Eukaryota; Viridiplantae; Streptophyta; Embryophyta; Tracheophyta; Spermatophyta; Magnoliophyta; eudicotyledons; core eudicotyledons; rosids; malvids; Brassicales; Brassicaceae; Camelineae; Arabidopsis	RecName: Full=BAHD acyltransferase DCR;^Eukaryota; Viridiplantae; Streptophyta; Embryophyta; Tracheophyta; Spermatophyta; Magnoliophyta; eudicotyledons; core eudicotyledons; rosids; malvids; Brassicales; Brassicaceae; Camelineae; Arabidopsis	Trichothecene 3-O-acetyltransferase	GO:0010143|cutin biosynthetic process;GO:0048730|epidermis morphogenesis;GO:0051179|localization;GO:0010090|trichome morphogenesis	GO:0016747|transferase activity, transferring acyl groups other than amino-acyl groups	GO:0005737|cytoplasm;GO:0005829|cytosol
c112698_g3	0.25018	-1.99896	5.24693e-23	5.75346e-20	down	yes	PREDICTED: beta-galactosidase 5 [Fragaria vesca subsp. vesca]	RecName: Full=Beta-galactosidase 5;^Eukaryota; Viridiplantae; Streptophyta; Embryophyta; Tracheophyta; Spermatophyta; Magnoliophyta; eudicotyledons; core eudicotyledons; rosids; malvids; Brassicales; Brassicaceae; Camelineae; Arabidopsis	RecName: Full=Beta-galactosidase 5;^Eukaryota; Viridiplantae; Streptophyta; Embryophyta; Tracheophyta; Spermatophyta; Magnoliophyta; eudicotyledons; core eudicotyledons; rosids; malvids; Brassicales; Brassicaceae; Camelineae; Arabidopsis	Beta-galactosidase	GO:0005975|carbohydrate metabolic process	GO:0004565|beta-galactosidase activity;GO:0043169|cation binding	GO:0048046|apoplast
c155775_g1	3.42589	1.77648	0.0032905	0.0349941	up	yes	hypothetical protein COCSADRAFT_168181 [Bipolaris sorokiniana ND90Pr]	RecName: Full=Inorganic pyrophosphatase;^Eukaryota; Fungi; Dikarya; Ascomycota; Pezizomycotina; Eurotiomycetes; Eurotiomycetidae; Eurotiales; Trichocomaceae; Emericella	RecName: Full=Inorganic pyrophosphatase;^Eukaryota; Fungi; Dikarya; Ascomycota; Pezizomycotina; Eurotiomycetes; Eurotiomycetidae; Eurotiales; Trichocomaceae; Emericella	Inorganic pyrophosphatase	GO:0006796|phosphate-containing compound metabolic process;GO:0006950|response to stress	GO:0004427|inorganic diphosphatase activity;GO:0000287|magnesium ion binding	GO:0005737|cytoplasm
c109393_g1	0.313744	-1.67234	0.000133615	0.00319898	down	yes	PREDICTED: ubiquitin-conjugating enzyme E2 20 [Fragaria vesca subsp. vesca]	RecName: Full=Ubiquitin-conjugating enzyme E2 19;^Eukaryota; Viridiplantae; Streptophyta; Embryophyta; Tracheophyta; Spermatophyta; Magnoliophyta; eudicotyledons; core eudicotyledons; rosids; malvids; Brassicales; Brassicaceae; Camelineae; Arabidopsis	RecName: Full=Ubiquitin-conjugating enzyme E2 19;^Eukaryota; Viridiplantae; Streptophyta; Embryophyta; Tracheophyta; Spermatophyta; Magnoliophyta; eudicotyledons; core eudicotyledons; rosids; malvids; Brassicales; Brassicaceae; Camelineae; Arabidopsis	Ubiquitin-protein ligase	GO:0008283|cell proliferation;GO:0006511|ubiquitin-dependent protein catabolic process	GO:0005524|ATP binding;GO:0004842|ubiquitin-protein ligase activity	GO:0005737|cytoplasm;GO:0005634|nucleus
c128337_g1	0.310548	-1.68711	1.746e-06	9.23878e-05	down	yes	PREDICTED: lysosomal beta glucosidase-like [Fragaria vesca subsp. vesca]	RecName: Full=Lysosomal beta glucosidase;^Eukaryota; Amoebozoa; Mycetozoa; Dictyosteliida; Dictyostelium	RecName: Full=Lysosomal beta glucosidase;^Eukaryota; Amoebozoa; Mycetozoa; Dictyosteliida; Dictyostelium	Beta-glucosidase-related glycosidases	GO:0005975|carbohydrate metabolic process	GO:0008422|beta-glucosidase activity	GO:0005615|extracellular space;GO:0005764|lysosome
c137745_g2	224.296	7.80926	0.000399629	0.00747208	up	yes	NBS-containing resistance-like protein [Prunus avium]	RecName: Full=Disease resistance protein RPM1;^Eukaryota; Viridiplantae; Streptophyta; Embryophyta; Tracheophyta; Spermatophyta; Magnoliophyta; eudicotyledons; core eudicotyledons; rosids; malvids; Brassicales; Brassicaceae; Camelineae; Arabidopsis	RecName: Full=Disease resistance protein RPM1;^Eukaryota; Viridiplantae; Streptophyta; Embryophyta; Tracheophyta; Spermatophyta; Magnoliophyta; eudicotyledons; core eudicotyledons; rosids; malvids; Brassicales; Brassicaceae; Camelineae; Arabidopsis	Leucine-rich repeat (LRR) protein	GO:0009626|plant-type hypersensitive response	GO:0043531|ADP binding;GO:0005524|ATP binding;GO:0000166|nucleotide binding	GO:0012505|endomembrane system;GO:0005886|plasma membrane
c154517_g1	0.456863	-1.13017	0.000137207	0.00326738	down	yes	PREDICTED: G-type lectin S-receptor-like serine/threonine-protein kinase SD2-2 [Fragaria vesca subsp. vesca]	RecName: Full=G-type lectin S-receptor-like serine/threonine-protein kinase SD2-2;^Eukaryota; Viridiplantae; Streptophyta; Embryophyta; Tracheophyta; Spermatophyta; Magnoliophyta; eudicotyledons; core eudicotyledons; rosids; malvids; Brassicales; Brassicaceae; Camelineae; Arabidopsis	RecName: Full=G-type lectin S-receptor-like serine/threonine-protein kinase SD2-2;^Eukaryota; Viridiplantae; Streptophyta; Embryophyta; Tracheophyta; Spermatophyta; Magnoliophyta; eudicotyledons; core eudicotyledons; rosids; malvids; Brassicales; Brassicaceae; Camelineae; Arabidopsis	Serine/threonine protein kinase	GO:0048544|recognition of pollen	GO:0005524|ATP binding;GO:0005516|calmodulin binding;GO:0004674|protein serine/threonine kinase activity	GO:0016021|integral to membrane;GO:0044459|plasma membrane part
c21660_g1	117.673	6.87864	0.00225914	0.0268367	up	yes	predicted protein [Thalassiosira pseudonana CCMP1335]	RecName: Full=NADH dehydrogenase [ubiquinone] iron-sulfur protein 7, mitochondrial;^Eukaryota; Metazoa; Chordata; Craniata; Vertebrata; Euteleostomi; Mammalia; Eutheria; Laurasiatheria; Cetartiodactyla; Ruminantia; Pecora; Bovidae; Bovinae; Bos	RecName: Full=NADH dehydrogenase [ubiquinone] iron-sulfur protein 7, mitochondrial;^Eukaryota; Metazoa; Chordata; Craniata; Vertebrata; Euteleostomi; Mammalia; Eutheria; Laurasiatheria; Cetartiodactyla; Ruminantia; Pecora; Bovidae; Bovinae; Bos	NADH:ubiquinone oxidoreductase 20 kD subunit and related Fe-S oxidoreductases	GO:0022900|electron transport chain;GO:0032981|mitochondrial respiratory chain complex I assembly	GO:0051539|4 iron, 4 sulfur cluster binding;GO:0046872|metal ion binding;GO:0008137|NADH dehydrogenase (ubiquinone) activity;GO:0048038|quinone binding	GO:0005747|mitochondrial respiratory chain complex I
c159072_g3	0.300341	-1.73533	5.10191e-18	3.05579e-15	down	yes	PREDICTED: protein phosphatase 2C 77 [Prunus mume]	RecName: Full=Protein phosphatase 2C 16;^Eukaryota; Viridiplantae; Streptophyta; Embryophyta; Tracheophyta; Spermatophyta; Magnoliophyta; eudicotyledons; core eudicotyledons; rosids; malvids; Brassicales; Brassicaceae; Camelineae; Arabidopsis	RecName: Full=Protein phosphatase 2C 16;^Eukaryota; Viridiplantae; Streptophyta; Embryophyta; Tracheophyta; Spermatophyta; Magnoliophyta; eudicotyledons; core eudicotyledons; rosids; malvids; Brassicales; Brassicaceae; Camelineae; Arabidopsis	Serine/threonine protein phosphatase	GO:0009738|abscisic acid mediated signaling pathway;GO:0006470|protein dephosphorylation	GO:0046872|metal ion binding;GO:0004722|protein serine/threonine phosphatase activity	GO:0005737|cytoplasm;GO:0005634|nucleus
c136093_g1	16.7714	4.06793	1.70216e-05	0.000615845	up	yes	PREDICTED: somatic embryogenesis receptor kinase 1-like [Fragaria vesca subsp. vesca]	RecName: Full=Somatic embryogenesis receptor kinase 2;^Eukaryota; Viridiplantae; Streptophyta; Embryophyta; Tracheophyta; Spermatophyta; Magnoliophyta; eudicotyledons; core eudicotyledons; rosids; malvids; Brassicales; Brassicaceae; Camelineae; Arabidopsis	RecName: Full=Somatic embryogenesis receptor kinase 2;^Eukaryota; Viridiplantae; Streptophyta; Embryophyta; Tracheophyta; Spermatophyta; Magnoliophyta; eudicotyledons; core eudicotyledons; rosids; malvids; Brassicales; Brassicaceae; Camelineae; Arabidopsis	Serine/threonine protein kinase	GO:0009556|microsporogenesis;GO:0010152|pollen maturation	GO:0005524|ATP binding;GO:0008289|lipid binding;GO:0004674|protein serine/threonine kinase activity	GO:0016021|integral to membrane;GO:0005886|plasma membrane
c157705_g5	2.54673	1.34864	0.000617691	0.0103708	up	yes	PREDICTED: receptor-like protein 2 [Fragaria vesca subsp. vesca]	RecName: Full=Tyrosine-sulfated glycopeptide receptor 1;^Eukaryota; Viridiplantae; Streptophyta; Embryophyta; Tracheophyta; Spermatophyta; Magnoliophyta; eudicotyledons; core eudicotyledons; rosids; malvids; Brassicales; Brassicaceae; Camelineae; Arabidopsis	RecName: Full=Tyrosine-sulfated glycopeptide receptor 1;^Eukaryota; Viridiplantae; Streptophyta; Embryophyta; Tracheophyta; Spermatophyta; Magnoliophyta; eudicotyledons; core eudicotyledons; rosids; malvids; Brassicales; Brassicaceae; Camelineae; Arabidopsis`sp|Q9C7S5|PSYR1_ARATH	Serine/threonine protein kinase	GO:0031347|regulation of defense response;GO:0009611|response to wounding	GO:0005524|ATP binding;GO:0001653|peptide receptor activity;GO:0004674|protein serine/threonine kinase activity;GO:0004888|transmembrane signaling receptor activity	GO:0016021|integral to membrane;GO:0005886|plasma membrane
c116777_g1	180.641	7.49698	0.00130146	0.0180946	up	yes	PREDICTED: LOW QUALITY PROTEIN: U5 small nuclear ribonucleoprotein 200 kDa helicase-like [Fragaria vesca subsp. vesca]	RecName: Full=U5 small nuclear ribonucleoprotein 200 kDa helicase;^Eukaryota; Metazoa; Chordata; Craniata; Vertebrata; Euteleostomi; Mammalia; Eutheria; Euarchontoglires; Primates; Haplorrhini; Catarrhini; Hominidae; Homo	RecName: Full=U5 small nuclear ribonucleoprotein 200 kDa helicase;^Eukaryota; Metazoa; Chordata; Craniata; Vertebrata; Euteleostomi; Mammalia; Eutheria; Euarchontoglires; Primates; Haplorrhini; Catarrhini; Hominidae; Homo	Superfamily II helicase	GO:0000354|cis assembly of pre-catalytic spliceosome	GO:0005524|ATP binding;GO:0008026|ATP-dependent helicase activity;GO:0003676|nucleic acid binding	GO:0071013|catalytic step 2 spliceosome;GO:0005654|nucleoplasm;GO:0005682|U5 snRNP
c170132_g1	79.3081	6.3094	0.00520953	0.0478245	up	yes	AAA-domain-containing protein [Mucor ambiguus]	RecName: Full=Vacuolar protein sorting-associated protein 4A;^Eukaryota; Metazoa; Chordata; Craniata; Vertebrata; Euteleostomi; Mammalia; Eutheria; Euarchontoglires; Primates; Haplorrhini; Catarrhini; Hominidae; Homo	RecName: Full=Vacuolar protein sorting-associated protein 4B;^Eukaryota; Metazoa; Chordata; Craniata; Vertebrata; Euteleostomi; Mammalia; Eutheria; Euarchontoglires; Primates; Haplorrhini; Catarrhini; Hominidae; Homo	ATPases of the AAA+ class	GO:0007049|cell cycle;GO:0051301|cell division;GO:0016044|cellular membrane organization;GO:0007032|endosome organization;GO:0032510|endosome to lysosome transport via multivesicular body sorting pathway;GO:0032367|intracellular cholesterol transport;GO:0006813|potassium ion transport;GO:0015031|protein transport;GO:0033993|response to lipid	GO:0005524|ATP binding;GO:0042623|ATPase activity, coupled	GO:0005829|cytosol;GO:0005769|early endosome;GO:0010008|endosome membrane;GO:0005770|late endosome;GO:0031902|late endosome membrane;GO:0005764|lysosome;GO:0005634|nucleus;GO:0005774|vacuolar membrane
c158580_g2	4.02361	2.00849	7.24195e-07	4.37432e-05	up	yes	PREDICTED: equilibrative nucleotide transporter 3-like [Fragaria vesca subsp. vesca]	RecName: Full=Equilibrative nucleotide transporter 3;^Eukaryota; Viridiplantae; Streptophyta; Embryophyta; Tracheophyta; Spermatophyta; Magnoliophyta; eudicotyledons; core eudicotyledons; rosids; malvids; Brassicales; Brassicaceae; Camelineae; Arabidopsis	RecName: Full=Equilibrative nucleotide transporter 3;^Eukaryota; Viridiplantae; Streptophyta; Embryophyta; Tracheophyta; Spermatophyta; Magnoliophyta; eudicotyledons; core eudicotyledons; rosids; malvids; Brassicales; Brassicaceae; Camelineae; Arabidopsis	Nucleoside transporter	GO:0015858|nucleoside transport	GO:0005337|nucleoside transmembrane transporter activity	GO:0016021|integral to membrane;GO:0005886|plasma membrane
c124560_g1	119.075	6.89573	0.00221594	0.0264292	up	yes	hypothetical protein M408DRAFT_331339 [Serendipita vermifera MAFF 305830]	RecName: Full=Pyruvate dehydrogenase E1 component subunit beta, mitochondrial;^Eukaryota; Metazoa; Chordata; Craniata; Vertebrata; Euteleostomi; Mammalia; Eutheria; Laurasiatheria; Cetartiodactyla; Ruminantia; Pecora; Bovidae; Bovinae; Bos	RecName: Full=Pyruvate dehydrogenase E1 component subunit beta, mitochondrial;^Eukaryota; Metazoa; Chordata; Craniata; Vertebrata; Euteleostomi; Mammalia; Eutheria; Laurasiatheria; Cetartiodactyla; Ruminantia; Pecora; Bovidae; Bovinae; Bos	Pyruvate/2-oxoglutarate dehydrogenase complex, dehydrogenase (E1) component, eukaryotic type, beta subunit	GO:0006096|glycolysis	GO:0004739|pyruvate dehydrogenase (acetyl-transferring) activity	GO:0005759|mitochondrial matrix
c150592_g1	3.99955	1.99984	0.000224046	0.00479402	up	yes	PREDICTED: probable 2-oxoglutarate-dependent dioxygenase AOP1 [Fragaria vesca subsp. vesca]	RecName: Full=Gibberellin 20 oxidase 1;^Eukaryota; Viridiplantae; Streptophyta; Embryophyta; Tracheophyta; Spermatophyta; Magnoliophyta; eudicotyledons; core eudicotyledons; rosids; malvids; Brassicales; Brassicaceae; Camelineae; Arabidopsis	RecName: Full=Gibberellin 20 oxidase 1;^Eukaryota; Viridiplantae; Streptophyta; Embryophyta; Tracheophyta; Spermatophyta; Magnoliophyta; eudicotyledons; core eudicotyledons; rosids; malvids; Brassicales; Brassicaceae; Camelineae; Arabidopsis	Isopenicillin N synthase and related dioxygenases	GO:0017000|antibiotic biosynthetic process;GO:0009908|flower development;GO:0009740|gibberellic acid mediated signaling pathway;GO:0009686|gibberellin biosynthetic process;GO:0048366|leaf development;GO:0048575|short-day photoperiodism, flowering;GO:0009826|unidimensional cell growth	GO:0045544|gibberellin 20-oxidase activity;GO:0005506|iron ion binding;GO:0016216|isopenicillin-N synthase activity	GO:0005737|cytoplasm
c97402_g1	0.468687	-1.0933	0.000615708	0.0103428	down	yes	PREDICTED: LRR receptor-like serine/threonine-protein kinase GSO1 [Fragaria vesca subsp. vesca]	RecName: Full=LRR receptor-like serine/threonine-protein kinase GSO1;^Eukaryota; Viridiplantae; Streptophyta; Embryophyta; Tracheophyta; Spermatophyta; Magnoliophyta; eudicotyledons; core eudicotyledons; rosids; malvids; Brassicales; Brassicaceae; Camelineae; Arabidopsis	RecName: Full=LRR receptor-like serine/threonine-protein kinase GSO1;^Eukaryota; Viridiplantae; Streptophyta; Embryophyta; Tracheophyta; Spermatophyta; Magnoliophyta; eudicotyledons; core eudicotyledons; rosids; malvids; Brassicales; Brassicaceae; Camelineae; Arabidopsis	Leucine-rich repeat (LRR) protein	GO:0009790|embryo development;GO:0008544|epidermis development	GO:0005524|ATP binding;GO:0004674|protein serine/threonine kinase activity	GO:0016021|integral to membrane
c156284_g1	0.313714	-1.67248	2.88152e-06	0.000142625	down	yes	PREDICTED: serine/threonine-protein kinase TIO isoform X2 [Fragaria vesca subsp. vesca]	RecName: Full=Serine/threonine-protein kinase TIO;^Eukaryota; Viridiplantae; Streptophyta; Embryophyta; Tracheophyta; Spermatophyta; Magnoliophyta; eudicotyledons; core eudicotyledons; rosids; malvids; Brassicales; Brassicaceae; Camelineae; Arabidopsis	RecName: Full=Serine/threonine-protein kinase TIO;^Eukaryota; Viridiplantae; Streptophyta; Embryophyta; Tracheophyta; Spermatophyta; Magnoliophyta; eudicotyledons; core eudicotyledons; rosids; malvids; Brassicales; Brassicaceae; Camelineae; Arabidopsis	Serine/threonine protein kinase	GO:0000911|cytokinesis by cell plate formation;GO:0009558|embryo sac cellularization	GO:0005524|ATP binding;GO:0004674|protein serine/threonine kinase activity	GO:0005856|cytoskeleton;GO:0009524|phragmoplast
c137976_g1	0.403468	-1.30948	1.65759e-08	1.59871e-06	down	yes	PREDICTED: ADP-ribosylation factor GTPase-activating protein AGD3 [Fragaria vesca subsp. vesca]	RecName: Full=Inactive leucine-rich repeat receptor-like protein kinase CORYNE;^Eukaryota; Viridiplantae; Streptophyta; Embryophyta; Tracheophyta; Spermatophyta; Magnoliophyta; eudicotyledons; core eudicotyledons; rosids; malvids; Brassicales; Brassicaceae; Camelineae; Arabidopsis	RecName: Full=Inactive leucine-rich repeat receptor-like protein kinase CORYNE;^Eukaryota; Viridiplantae; Streptophyta; Embryophyta; Tracheophyta; Spermatophyta; Magnoliophyta; eudicotyledons; core eudicotyledons; rosids; malvids; Brassicales; Brassicaceae; Camelineae; Arabidopsis	Serine/threonine protein kinase	GO:0006468|protein phosphorylation;GO:0009909|regulation of flower development;GO:0010082|regulation of root meristem growth	GO:0005524|ATP binding;GO:0016772|transferase activity, transferring phosphorus-containing groups	GO:0016021|integral to membrane;GO:0005886|plasma membrane
c149463_g1	3.74197	1.9038	0.00501814	0.046626	up	yes	60S ribosomal protein L13 [Pyrenophora tritici-repentis Pt-1C-BFP]	RecName: Full=60S ribosomal protein L13;^Eukaryota; Metazoa; Chordata; Craniata; Vertebrata; Euteleostomi; Archosauria; Dinosauria; Saurischia; Theropoda; Coelurosauria; Aves; Neognathae; Galliformes; Phasianidae; Phasianinae; Gallus	RecName: Full=60S ribosomal protein L13;^Eukaryota; Metazoa; Chordata; Craniata; Vertebrata; Euteleostomi; Archosauria; Dinosauria; Saurischia; Theropoda; Coelurosauria; Aves; Neognathae; Galliformes; Phasianidae; Phasianinae; Gallus	Ribosomal protein L13E	GO:0006412|translation	GO:0003735|structural constituent of ribosome	GO:0022625|cytosolic large ribosomal subunit
c160079_g2	3.58815	1.84324	0.00356266	0.0369528	up	yes	hypothetical protein SETTUDRAFT_164773 [Setosphaeria turcica Et28A]	RecName: Full=Superoxide dismutase [Cu-Zn];^Eukaryota; Fungi; Dikarya; Ascomycota; Pezizomycotina; Eurotiomycetes; Eurotiomycetidae; Eurotiales; Trichocomaceae; Emericella	RecName: Full=Superoxide dismutase [Cu-Zn];^Eukaryota; Fungi; Dikarya; Ascomycota; Pezizomycotina; Eurotiomycetes; Eurotiomycetidae; Eurotiales; Trichocomaceae; Emericella	Cu/Zn superoxide dismutase	GO:0006801|superoxide metabolic process	GO:0046872|metal ion binding;GO:0004784|superoxide dismutase activity	GO:0005737|cytoplasm
c155767_g2	8.4065	3.0715	2.27012e-06	0.000115822	up	yes	PREDICTED: receptor-like protein kinase HAIKU2 [Fragaria vesca subsp. vesca]	RecName: Full=Receptor-like protein kinase HAIKU2;^Eukaryota; Viridiplantae; Streptophyta; Embryophyta; Tracheophyta; Spermatophyta; Magnoliophyta; eudicotyledons; core eudicotyledons; rosids; malvids; Brassicales; Brassicaceae; Camelineae; Arabidopsis	RecName: Full=Receptor-like protein kinase HAIKU2;^Eukaryota; Viridiplantae; Streptophyta; Embryophyta; Tracheophyta; Spermatophyta; Magnoliophyta; eudicotyledons; core eudicotyledons; rosids; malvids; Brassicales; Brassicaceae; Camelineae; Arabidopsis	Leucine-rich repeat (LRR) protein	GO:0009960|endosperm development	GO:0005524|ATP binding;GO:0004674|protein serine/threonine kinase activity	GO:0016021|integral to membrane
c143692_g1	5.54225	2.47047	0.00411337	0.0408045	up	yes	hypothetical protein COCSADRAFT_258310 [Bipolaris sorokiniana ND90Pr]	RecName: Full=3,2-trans-enoyl-CoA isomerase;^Eukaryota; Fungi; Dikarya; Ascomycota; Saccharomycotina; Saccharomycetes; Saccharomycetales; Saccharomycetaceae; Saccharomyces	RecName: Full=3,2-trans-enoyl-CoA isomerase;^Eukaryota; Fungi; Dikarya; Ascomycota; Saccharomycotina; Saccharomycetes; Saccharomycetales; Saccharomycetaceae; Saccharomyces	Enoyl-CoA hydratase/carnithine racemase	GO:0006635|fatty acid beta-oxidation	GO:0004165|dodecenoyl-CoA delta-isomerase activity	GO:0005777|peroxisome
c160291_g1	5.31291	2.4095	0.00164816	0.0214287	up	yes	hypothetical protein BAUCODRAFT_73999 [Baudoinia compniacensis UAMH 10762]	RecName: Full=Malate synthase, glyoxysomal;^Eukaryota; Fungi; Dikarya; Ascomycota; Pezizomycotina; Eurotiomycetes; Eurotiomycetidae; Eurotiales; Trichocomaceae; Emericella	RecName: Full=Malate synthase, glyoxysomal;^Eukaryota; Fungi; Dikarya; Ascomycota; Pezizomycotina; Eurotiomycetes; Eurotiomycetidae; Eurotiales; Trichocomaceae; Emericella	Malate synthase	GO:0006097|glyoxylate cycle;GO:0006099|tricarboxylic acid cycle	GO:0004474|malate synthase activity	GO:0009514|glyoxysome
c154135_g1	4.0727	2.02598	3.08633e-08	2.78806e-06	up	yes	PREDICTED: LOW QUALITY PROTEIN: glucose-1-phosphate adenylyltransferase large subunit 1-like [Fragaria vesca subsp. vesca]	RecName: Full=Glucose-1-phosphate adenylyltransferase large subunit 3, chloroplastic;^Eukaryota; Viridiplantae; Streptophyta; Embryophyta; Tracheophyta; Spermatophyta; Magnoliophyta; eudicotyledons; core eudicotyledons; rosids; malvids; Brassicales; Brassicaceae; Camelineae; Arabidopsis	RecName: Full=Glucose-1-phosphate adenylyltransferase large subunit 3, chloroplastic;^Eukaryota; Viridiplantae; Streptophyta; Embryophyta; Tracheophyta; Spermatophyta; Magnoliophyta; eudicotyledons; core eudicotyledons; rosids; malvids; Brassicales; Brassicaceae; Camelineae; Arabidopsis	ADP-glucose pyrophosphorylase	GO:0005978|glycogen biosynthetic process;GO:0019252|starch biosynthetic process	GO:0005524|ATP binding;GO:0008878|glucose-1-phosphate adenylyltransferase activity	GO:0009507|chloroplast
c135785_g1	0.452957	-1.14255	5.90546e-05	0.00165426	down	yes	PREDICTED: receptor-like serine/threonine-protein kinase NCRK [Fragaria vesca subsp. vesca]	RecName: Full=Receptor-like serine/threonine-protein kinase NCRK;^Eukaryota; Viridiplantae; Streptophyta; Embryophyta; Tracheophyta; Spermatophyta; Magnoliophyta; eudicotyledons; core eudicotyledons; rosids; malvids; Brassicales; Brassicaceae; Camelineae; Arabidopsis	RecName: Full=Receptor-like serine/threonine-protein kinase NCRK;^Eukaryota; Viridiplantae; Streptophyta; Embryophyta; Tracheophyta; Spermatophyta; Magnoliophyta; eudicotyledons; core eudicotyledons; rosids; malvids; Brassicales; Brassicaceae; Camelineae; Arabidopsis	Serine/threonine protein kinase	GO:0010089|xylem development	GO:0005524|ATP binding;GO:0004674|protein serine/threonine kinase activity	GO:0012505|endomembrane system;GO:0010008|endosome membrane;GO:0016021|integral to membrane;GO:0031902|late endosome membrane;GO:0005886|plasma membrane
c104443_g1	407.571	8.67091	3.10475e-05	0.00099464	up	yes	unknown [Lotus japonicus]	RecName: Full=40S ribosomal protein S9;^Eukaryota; Metazoa; Ecdysozoa; Arthropoda; Hexapoda; Insecta; Pterygota; Neoptera; Endopterygota; Diptera; Brachycera; Muscomorpha; Ephydroidea; Drosophilidae; Drosophila; Sophophora	RecName: Full=40S ribosomal protein S9;^Eukaryota; Metazoa; Ecdysozoa; Arthropoda; Hexapoda; Insecta; Pterygota; Neoptera; Endopterygota; Diptera; Brachycera; Muscomorpha; Ephydroidea; Drosophilidae; Drosophila; Sophophora	Ribosomal protein S4 and related proteins	GO:0000022|mitotic spindle elongation;GO:0006412|translation	GO:0019843|rRNA binding;GO:0003735|structural constituent of ribosome	GO:0005840|ribosome;GO:0015935|small ribosomal subunit
c156286_g3	4.00096	2.00035	0.00135394	0.0186586	up	yes	hypothetical protein BAUCODRAFT_127134 [Baudoinia compniacensis UAMH 10762]	RecName: Full=Peptidyl-prolyl cis-trans isomerase B;^Eukaryota; Fungi; Dikarya; Ascomycota; Pezizomycotina; Sordariomycetes; Sordariomycetidae; Sordariales; Sordariaceae; Neurospora	RecName: Full=Peptidyl-prolyl cis-trans isomerase B;^Eukaryota; Fungi; Dikarya; Ascomycota; Pezizomycotina; Sordariomycetes; Sordariomycetidae; Sordariales; Sordariaceae; Neurospora	Peptidyl-prolyl cis-trans isomerase (rotamase) - cyclophilin family	GO:0006457|protein folding;GO:0000413|protein peptidyl-prolyl isomerization	GO:0042277|peptide binding;GO:0003755|peptidyl-prolyl cis-trans isomerase activity	GO:0005788|endoplasmic reticulum lumen;GO:0016021|integral to membrane
c159625_g1	4.47978	2.16343	3.46759e-05	0.0010821	up	yes	PREDICTED: receptor-like protein 2 [Pyrus x bretschneideri]	RecName: Full=Tyrosine-sulfated glycopeptide receptor 1;^Eukaryota; Viridiplantae; Streptophyta; Embryophyta; Tracheophyta; Spermatophyta; Magnoliophyta; eudicotyledons; core eudicotyledons; rosids; malvids; Brassicales; Brassicaceae; Camelineae; Arabidopsis	RecName: Full=Tyrosine-sulfated glycopeptide receptor 1;^Eukaryota; Viridiplantae; Streptophyta; Embryophyta; Tracheophyta; Spermatophyta; Magnoliophyta; eudicotyledons; core eudicotyledons; rosids; malvids; Brassicales; Brassicaceae; Camelineae; Arabidopsis	Serine/threonine protein kinase	GO:0031347|regulation of defense response;GO:0009611|response to wounding	GO:0005524|ATP binding;GO:0001653|peptide receptor activity;GO:0004674|protein serine/threonine kinase activity;GO:0004888|transmembrane signaling receptor activity	GO:0016021|integral to membrane;GO:0005886|plasma membrane
c153903_g2	4.49709	2.16899	0.00262019	0.0298655	up	yes	hypothetical protein PTT_13990 [Pyrenophora teres f. teres 0-1]	RecName: Full=Acetyl-CoA carboxylase;^Eukaryota; Fungi; Dikarya; Ascomycota; Saccharomycotina; Saccharomycetes; Saccharomycetales; Saccharomycetaceae; Saccharomyces	RecName: Full=Acetyl-CoA carboxylase;^Eukaryota; Fungi; Dikarya; Ascomycota; Taphrinomycotina; Schizosaccharomycetes; Schizosaccharomycetales; Schizosaccharomycetaceae; Schizosaccharomyces	Biotin carboxyl carrier protein	GO:0042759|long-chain fatty acid biosynthetic process;GO:2001295|malonyl-CoA biosynthetic process;GO:0007088|regulation of mitosis	GO:0003989|acetyl-CoA carboxylase activity;GO:0005524|ATP binding;GO:0004075|biotin carboxylase activity;GO:0046872|metal ion binding	GO:0005829|cytosol;GO:0000329|fungal-type vacuole membrane
c195999_g1	111.412	6.79976	0.0045621	0.0437636	up	yes	PREDICTED: LOW QUALITY PROTEIN: U5 small nuclear ribonucleoprotein 200 kDa helicase-like [Fragaria vesca subsp. vesca]	RecName: Full=U5 small nuclear ribonucleoprotein 200 kDa helicase;^Eukaryota; Metazoa; Chordata; Craniata; Vertebrata; Euteleostomi; Mammalia; Eutheria; Euarchontoglires; Primates; Haplorrhini; Catarrhini; Hominidae; Homo	RecName: Full=U5 small nuclear ribonucleoprotein 200 kDa helicase;^Eukaryota; Metazoa; Chordata; Craniata; Vertebrata; Euteleostomi; Mammalia; Eutheria; Euarchontoglires; Primates; Haplorrhini; Catarrhini; Hominidae; Homo	Superfamily II helicase	GO:0000354|cis assembly of pre-catalytic spliceosome	GO:0005524|ATP binding;GO:0008026|ATP-dependent helicase activity;GO:0003676|nucleic acid binding	GO:0071013|catalytic step 2 spliceosome;GO:0005654|nucleoplasm;GO:0005682|U5 snRNP
c147971_g1	22.5437	4.49465	0.000258288	0.00533608	up	yes	hypothetical protein PTT_09814 [Pyrenophora teres f. teres 0-1]	RecName: Full=Succinate-semialdehyde dehydrogenase [NADP(+)];^Eukaryota; Fungi; Dikarya; Ascomycota; Saccharomycotina; Saccharomycetes; Saccharomycetales; Saccharomycetaceae; Saccharomyces	RecName: Full=Succinate-semialdehyde dehydrogenase [NADP(+)];^Eukaryota; Fungi; Dikarya; Ascomycota; Saccharomycotina; Saccharomycetes; Saccharomycetales; Saccharomycetaceae; Saccharomyces	NAD-dependent aldehyde dehydrogenases	GO:0034599|cellular response to oxidative stress;GO:0009450|gamma-aminobutyric acid catabolic process;GO:0006540|glutamate decarboxylation to succinate	GO:0009013|succinate-semialdehyde dehydrogenase [NAD(P)+] activity	GO:0005737|cytoplasm
c154963_g1	5.01925	2.32747	1.26998e-05	0.000482762	up	yes	hypothetical protein SETTUDRAFT_117232 [Setosphaeria turcica Et28A]	RecName: Full=4-coumarate--CoA ligase-like 1;^Eukaryota; Viridiplantae; Streptophyta; Embryophyta; Tracheophyta; Spermatophyta; Magnoliophyta; Liliopsida; Poales; Poaceae; BEP clade; Ehrhartoideae; Oryzeae; Oryza	RecName: Full=4-coumarate--CoA ligase-like 1;^Eukaryota; Viridiplantae; Streptophyta; Embryophyta; Tracheophyta; Spermatophyta; Magnoliophyta; Liliopsida; Poales; Poaceae; BEP clade; Ehrhartoideae; Oryzeae; Oryza	Acyl-CoA synthetases (AMP-forming)/AMP-acid ligases II	GO:0009695|jasmonic acid biosynthetic process	GO:0005524|ATP binding;GO:0004321|fatty-acyl-CoA synthase activity;GO:0016874|ligase activity	GO:0005777|peroxisome
c152733_g1	6.35787	2.66854	0.00500085	0.0465503	up	yes	glycoside hydrolase family 61 protein [Bipolaris maydis C5]	RecName: Full=Probable endo-beta-1,4-glucanase D;^Eukaryota; Fungi; Dikarya; Ascomycota; Pezizomycotina; Eurotiomycetes; Eurotiomycetidae; Eurotiales; Trichocomaceae; Neosartorya	RecName: Full=Probable endo-beta-1,4-glucanase D;^Eukaryota; Fungi; Dikarya; Ascomycota; Pezizomycotina; Eurotiomycetes; Eurotiomycetidae; Eurotiales; Trichocomaceae; Neosartorya	Endoglucanase	GO:0030245|cellulose catabolic process	GO:0008810|cellulase activity;GO:0030248|cellulose binding	GO:0005576|extracellular region
c3675_g1	27.7615	4.79501	0.00110742	0.0160289	up	yes	PREDICTED: serine carboxypeptidase-like 50 [Fragaria vesca subsp. vesca]	RecName: Full=Serine carboxypeptidase-like 50;^Eukaryota; Viridiplantae; Streptophyta; Embryophyta; Tracheophyta; Spermatophyta; Magnoliophyta; eudicotyledons; core eudicotyledons; rosids; malvids; Brassicales; Brassicaceae; Camelineae; Arabidopsis	RecName: Full=Serine carboxypeptidase-like 50;^Eukaryota; Viridiplantae; Streptophyta; Embryophyta; Tracheophyta; Spermatophyta; Magnoliophyta; eudicotyledons; core eudicotyledons; rosids; malvids; Brassicales; Brassicaceae; Camelineae; Arabidopsis	Carboxypeptidase C (cathepsin A)	GO:0006508|proteolysis	GO:0004185|serine-type carboxypeptidase activity	GO:0005576|extracellular region;GO:0005773|vacuole
c123193_g1	9.33832	3.22316	3.87912e-12	8.13189e-10	up	yes	PREDICTED: bifunctional 3-dehydroquinate dehydratase/shikimate dehydrogenase, chloroplastic-like [Fragaria vesca subsp. vesca]	RecName: Full=Bifunctional 3-dehydroquinate dehydratase/shikimate dehydrogenase, chloroplastic;^Eukaryota; Viridiplantae; Streptophyta; Embryophyta; Tracheophyta; Spermatophyta; Magnoliophyta; eudicotyledons; core eudicotyledons; rosids; malvids; Brassicales; Brassicaceae; Camelineae; Arabidopsis	RecName: Full=Bifunctional 3-dehydroquinate dehydratase/shikimate dehydrogenase, chloroplastic;^Eukaryota; Viridiplantae; Streptophyta; Embryophyta; Tracheophyta; Spermatophyta; Magnoliophyta; eudicotyledons; core eudicotyledons; rosids; malvids; Brassicales; Brassicaceae; Camelineae; Arabidopsis	Shikimate 5-dehydrogenase	GO:0009073|aromatic amino acid family biosynthetic process;GO:0009423|chorismate biosynthetic process;GO:0009793|embryo development ending in seed dormancy;GO:0019632|shikimate metabolic process	GO:0003855|3-dehydroquinate dehydratase activity;GO:0050661|NADP binding;GO:0004764|shikimate 3-dehydrogenase (NADP+) activity	GO:0009570|chloroplast stroma
c184157_g1	2.07643	1.0541	0.000357386	0.00685145	up	yes	PREDICTED: bifunctional epoxide hydrolase 2-like [Fragaria vesca subsp. vesca]	RecName: Full=Bifunctional epoxide hydrolase 2;^Eukaryota; Metazoa; Chordata; Craniata; Vertebrata; Euteleostomi; Mammalia; Eutheria; Euarchontoglires; Primates; Haplorrhini; Catarrhini; Hominidae; Homo	RecName: Full=Bifunctional epoxide hydrolase 2;^Eukaryota; Metazoa; Chordata; Craniata; Vertebrata; Euteleostomi; Mammalia; Eutheria; Euarchontoglires; Primates; Haplorrhini; Catarrhini; Hominidae; Homo	Predicted hydrolases or acyltransferases (alpha/beta hydrolase superfamily)	GO:0006874|cellular calcium ion homeostasis;GO:0042632|cholesterol homeostasis;GO:0017144|drug metabolic process;GO:0006954|inflammatory response;GO:0046839|phospholipid dephosphorylation;GO:0010628|positive regulation of gene expression;GO:0045909|positive regulation of vasodilation;GO:0072593|reactive oxygen species metabolic process;GO:0008217|regulation of blood pressure;GO:0090181|regulation…	GO:0033885|10-hydroxy-9-(phosphonooxy)octadecanoate phosphatase activity;GO:0003869|4-nitrophenylphosphatase activity;GO:0004301|epoxide hydrolase activity;GO:0042577|lipid phosphatase activity;GO:0000287|magnesium ion binding;GO:0042803|protein homodimerization activity;GO:0015643|toxin binding	GO:0005829|cytosol;GO:0005925|focal adhesion;GO:0005794|Golgi apparatus;GO:0005730|nucleolus;GO:0005777|peroxisome
c24489_g1	0.455441	-1.13466	0.00267656	0.0302812	down	yes	PREDICTED: NAD(P)H dehydrogenase (quinone) FQR1-like [Fragaria vesca subsp. vesca]	RecName: Full=Flavoprotein WrbA;^Bacteria; Proteobacteria; Gammaproteobacteria; Enterobacteriales; Enterobacteriaceae; Serratia	RecName: Full=P25 protein;^Eukaryota; Fungi; Dikarya; Ascomycota; Taphrinomycotina; Schizosaccharomycetes; Schizosaccharomycetales; Schizosaccharomycetaceae; Schizosaccharomyces	Multimeric flavodoxin WrbA	GO:0071238|cellular response to brefeldin A;GO:0033554|cellular response to stress;GO:0030466|chromatin silencing at silent mating-type cassette;GO:0055114|oxidation-reduction process	GO:0010181|FMN binding;GO:0016491|oxidoreductase activity	GO:0000785|chromatin;GO:0005829|cytosol;GO:0005634|nucleus
c135012_g1	0.451822	-1.14617	3.30154e-07	2.21371e-05	down	yes	PREDICTED: rac-like GTP-binding protein ARAC7 isoform X1 [Fragaria vesca subsp. vesca]	RecName: Full=Rac-like GTP-binding protein ARAC7;^Eukaryota; Viridiplantae; Streptophyta; Embryophyta; Tracheophyta; Spermatophyta; Magnoliophyta; eudicotyledons; core eudicotyledons; rosids; malvids; Brassicales; Brassicaceae; Camelineae; Arabidopsis	RecName: Full=Rac-like GTP-binding protein ARAC7;^Eukaryota; Viridiplantae; Streptophyta; Embryophyta; Tracheophyta; Spermatophyta; Magnoliophyta; eudicotyledons; core eudicotyledons; rosids; malvids; Brassicales; Brassicaceae; Camelineae; Arabidopsis	GTPase SAR1 and related small G proteins	GO:0009738|abscisic acid mediated signaling pathway;GO:0007264|small GTPase mediated signal transduction	GO:0005525|GTP binding	GO:0005622|intracellular;GO:0005886|plasma membrane
c152934_g1	5.38962	2.43018	0.00200289	0.0246386	up	yes	hypothetical protein COCHEDRAFT_1023259 [Bipolaris maydis C5]	RecName: Full=Glycosylphosphatidylinositol anchor biosynthesis protein 11;^Eukaryota; Fungi; Dikarya; Ascomycota; Pezizomycotina; Sordariomycetes; Sordariomycetidae; Sordariales; Sordariaceae; Neurospora	RecName: Full=Glycosylphosphatidylinositol anchor biosynthesis protein 11;^Eukaryota; Fungi; Dikarya; Ascomycota; Pezizomycotina; Eurotiomycetes; Eurotiomycetidae; Eurotiales; Trichocomaceae; mitosporic Trichocomaceae; Aspergillus	Protein involved in GPI anchor biosynthetic process	GO:0006506|GPI anchor biosynthetic process	.	GO:0005789|endoplasmic reticulum membrane;GO:0016021|integral to membrane
c127289_g1	4.32196	2.11169	0.00338557	0.035654	up	yes	hypothetical protein COCHEDRAFT_90570 [Bipolaris maydis C5]	RecName: Full=37S ribosomal protein S26, mitochondrial;^Eukaryota; Fungi; Dikarya; Ascomycota; Saccharomycotina; Saccharomycetes; Saccharomycetales; Saccharomycetaceae; Saccharomyces	RecName: Full=37S ribosomal protein S26, mitochondrial;^Eukaryota; Fungi; Dikarya; Ascomycota; Saccharomycotina; Saccharomycetes; Saccharomycetales; Saccharomycetaceae; Saccharomyces	Superoxide dismutase	GO:0032543|mitochondrial translation;GO:0006801|superoxide metabolic process	GO:0046872|metal ion binding;GO:0003735|structural constituent of ribosome;GO:0004784|superoxide dismutase activity	GO:0005763|mitochondrial small ribosomal subunit
c155149_g1	0.483587	-1.04815	0.000739316	0.0118762	down	yes	PREDICTED: probable adenylate kinase 7, mitochondrial [Fragaria vesca subsp. vesca]	RecName: Full=Probable adenylate kinase 1, chloroplastic;^Eukaryota; Viridiplantae; Streptophyta; Embryophyta; Tracheophyta; Spermatophyta; Magnoliophyta; eudicotyledons; core eudicotyledons; rosids; malvids; Brassicales; Brassicaceae; Camelineae; Arabidopsis	RecName: Full=Probable adenylate kinase 1, chloroplastic;^Eukaryota; Viridiplantae; Streptophyta; Embryophyta; Tracheophyta; Spermatophyta; Magnoliophyta; eudicotyledons; core eudicotyledons; rosids; malvids; Brassicales; Brassicaceae; Camelineae; Arabidopsis	Adenylate kinase and related kinases	GO:0008652|cellular amino acid biosynthetic process;GO:0048364|root development;GO:0048367|shoot development	GO:0004017|adenylate kinase activity;GO:0005524|ATP binding	GO:0009570|chloroplast stroma;GO:0005634|nucleus
c76691_g1	0.218758	-2.19259	3.81474e-07	2.50826e-05	down	yes	PREDICTED: cellulose synthase A catalytic subunit 4 [UDP-forming] [Fragaria vesca subsp. vesca]	RecName: Full=Cellulose synthase A catalytic subunit 4 [UDP-forming];^Eukaryota; Viridiplantae; Streptophyta; Embryophyta; Tracheophyta; Spermatophyta; Magnoliophyta; eudicotyledons; core eudicotyledons; rosids; malvids; Brassicales; Brassicaceae; Camelineae; Arabidopsis	RecName: Full=Cellulose synthase A catalytic subunit 4 [UDP-forming];^Eukaryota; Viridiplantae; Streptophyta; Embryophyta; Tracheophyta; Spermatophyta; Magnoliophyta; eudicotyledons; core eudicotyledons; rosids; malvids; Brassicales; Brassicaceae; Camelineae; Arabidopsis	Glycosyltransferases, probably involved in cell wall biogenesis	GO:0030244|cellulose biosynthetic process;GO:0042742|defense response to bacterium;GO:0050832|defense response to fungus;GO:0009834|secondary cell wall biogenesis	GO:0016760|cellulose synthase (UDP-forming) activity;GO:0046872|metal ion binding	GO:0016021|integral to membrane;GO:0005886|plasma membrane
c102909_g1	528.181	9.04489	2.45738e-06	0.000124044	up	yes	Enolase [Rozella allomycis CSF55]	RecName: Full=Enolase;^Eukaryota; Metazoa; Ecdysozoa; Arthropoda; Hexapoda; Insecta; Pterygota; Neoptera; Endopterygota; Diptera; Brachycera; Muscomorpha; Ephydroidea; Drosophilidae; Drosophila; Sophophora	RecName: Full=Enolase;^Eukaryota; Metazoa; Ecdysozoa; Arthropoda; Hexapoda; Insecta; Pterygota; Neoptera; Endopterygota; Diptera; Brachycera; Muscomorpha; Ephydroidea; Drosophilidae; Drosophila; Sophophora	Enolase	GO:0006096|glycolysis	GO:0000287|magnesium ion binding;GO:0004634|phosphopyruvate hydratase activity	GO:0005811|lipid particle;GO:0000015|phosphopyruvate hydratase complex
c134902_g1	0.259832	-1.94435	8.90546e-08	7.00592e-06	down	yes	PREDICTED: alpha-aminoadipic semialdehyde synthase [Fragaria vesca subsp. vesca]	RecName: Full=Alpha-aminoadipic semialdehyde synthase;^Eukaryota; Viridiplantae; Streptophyta; Embryophyta; Tracheophyta; Spermatophyta; Magnoliophyta; eudicotyledons; core eudicotyledons; rosids; malvids; Brassicales; Brassicaceae; Camelineae; Arabidopsis	RecName: Full=Alpha-aminoadipic semialdehyde synthase;^Eukaryota; Viridiplantae; Streptophyta; Embryophyta; Tracheophyta; Spermatophyta; Magnoliophyta; eudicotyledons; core eudicotyledons; rosids; malvids; Brassicales; Brassicaceae; Camelineae; Arabidopsis	Saccharopine dehydrogenase and related proteins	GO:0033512|L-lysine catabolic process to acetyl-CoA via saccharopine	GO:0000166|nucleotide binding;GO:0047131|saccharopine dehydrogenase (NAD+, L-glutamate-forming) activity;GO:0047130|saccharopine dehydrogenase (NADP+, L-lysine-forming) activity	GO:0005737|cytoplasm
c134902_g1	0.259832	-1.94435	8.90546e-08	7.00592e-06	down	yes	PREDICTED: alpha-aminoadipic semialdehyde synthase [Fragaria vesca subsp. vesca]	RecName: Full=Alpha-aminoadipic semialdehyde synthase;^Eukaryota; Viridiplantae; Streptophyta; Embryophyta; Tracheophyta; Spermatophyta; Magnoliophyta; eudicotyledons; core eudicotyledons; rosids; malvids; Brassicales; Brassicaceae; Camelineae; Arabidopsis	RecName: Full=Alpha-aminoadipic semialdehyde synthase;^Eukaryota; Viridiplantae; Streptophyta; Embryophyta; Tracheophyta; Spermatophyta; Magnoliophyta; eudicotyledons; core eudicotyledons; rosids; malvids; Brassicales; Brassicaceae; Camelineae; Arabidopsis	Saccharopine dehydrogenase and related proteins	GO:0033512|L-lysine catabolic process to acetyl-CoA via saccharopine	GO:0000166|nucleotide binding;GO:0047131|saccharopine dehydrogenase (NAD+, L-glutamate-forming) activity;GO:0047130|saccharopine dehydrogenase (NADP+, L-lysine-forming) activity	GO:0005737|cytoplasm
c146714_g1	297.77	8.21806	3.10242e-05	0.00099464	up	yes	40S ribosomal protein S23 [Microbotryum violaceum p1A1 Lamole]	RecName: Full=40S ribosomal protein S23;^Eukaryota; Fungi; Dikarya; Ascomycota; Pezizomycotina; Sordariomycetes; Sordariomycetidae; Sordariales; Sordariaceae; Neurospora	RecName: Full=40S ribosomal protein S23;^Eukaryota; Fungi; Dikarya; Ascomycota; Pezizomycotina; Sordariomycetes; Sordariomycetidae; Sordariales; Sordariaceae; Neurospora	Ribosomal protein S12	GO:0006412|translation	GO:0003735|structural constituent of ribosome	GO:0015935|small ribosomal subunit
c159513_g1	3.21168	1.68333	0.00233723	0.0275385	up	yes	60S ribosomal protein L11 [Pyrenophora teres f. teres 0-1]	RecName: Full=60S ribosomal protein L11;^Eukaryota; Fungi; Dikarya; Ascomycota; Pezizomycotina; Sordariomycetes; Sordariomycetidae; Sordariales; Sordariaceae; Neurospora	RecName: Full=60S ribosomal protein L11;^Eukaryota; Fungi; Dikarya; Ascomycota; Pezizomycotina; Sordariomycetes; Sordariomycetidae; Sordariales; Sordariaceae; Neurospora	Ribosomal protein L5	GO:0006412|translation	GO:0019843|rRNA binding;GO:0003735|structural constituent of ribosome	GO:0005840|ribosome
c155226_g2	0.290726	-1.78227	4.12874e-08	3.58436e-06	down	yes	PREDICTED: probable alpha-amylase 2 [Fragaria vesca subsp. vesca]	RecName: Full=Probable alpha-amylase 2;^Eukaryota; Viridiplantae; Streptophyta; Embryophyta; Tracheophyta; Spermatophyta; Magnoliophyta; eudicotyledons; core eudicotyledons; rosids; malvids; Brassicales; Brassicaceae; Camelineae; Arabidopsis	RecName: Full=Probable alpha-amylase 2;^Eukaryota; Viridiplantae; Streptophyta; Embryophyta; Tracheophyta; Spermatophyta; Magnoliophyta; eudicotyledons; core eudicotyledons; rosids; malvids; Brassicales; Brassicaceae; Camelineae; Arabidopsis	Glycosidases	GO:0005975|carbohydrate metabolic process	GO:0004556|alpha-amylase activity;GO:0005509|calcium ion binding	GO:0005829|cytosol;GO:0005576|extracellular region
c2706_g1	36.0833	5.17326	0.000249093	0.00519277	up	yes	hypothetical protein GLOINDRAFT_341407 [Rhizophagus irregularis DAOM 181602]	RecName: Full=Ras-related protein Rab-7a;^Eukaryota; Metazoa; Chordata; Craniata; Vertebrata; Euteleostomi; Mammalia; Eutheria; Euarchontoglires; Glires; Rodentia; Sciurognathi; Muroidea; Muridae; Murinae; Rattus	RecName: Full=Ras-related protein Rab-7a;^Eukaryota; Metazoa; Chordata; Craniata; Vertebrata; Euteleostomi; Mammalia; Eutheria; Euarchontoglires; Glires; Rodentia; Sciurognathi; Muroidea; Muridae; Murinae; Rattus	GTPase SAR1 and related small G proteins	GO:0045453|bone resorption;GO:0045022|early endosome to late endosome transport;GO:0015031|protein transport;GO:0007264|small GTPase mediated signal transduction	GO:0019003|GDP binding;GO:0005525|GTP binding;GO:0003924|GTPase activity	GO:0097208|alveolar lamellar body;GO:0005770|late endosome;GO:0005764|lysosome;GO:0042470|melanosome;GO:0045335|phagocytic vesicle
c140342_g1	2.33007	1.22037	2.15261e-05	0.000741912	up	yes	PREDICTED: glycerol-3-phosphate dehydrogenase SDP6, mitochondrial [Fragaria vesca subsp. vesca]	RecName: Full=Glycerol-3-phosphate dehydrogenase SDP6, mitochondrial;^Eukaryota; Viridiplantae; Streptophyta; Embryophyta; Tracheophyta; Spermatophyta; Magnoliophyta; eudicotyledons; core eudicotyledons; rosids; malvids; Brassicales; Brassicaceae; Camelineae; Arabidopsis	RecName: Full=Glycerol-3-phosphate dehydrogenase SDP6, mitochondrial;^Eukaryota; Viridiplantae; Streptophyta; Embryophyta; Tracheophyta; Spermatophyta; Magnoliophyta; eudicotyledons; core eudicotyledons; rosids; malvids; Brassicales; Brassicaceae; Camelineae; Arabidopsis	Glycerol-3-phosphate dehydrogenase	GO:0019563|glycerol catabolic process;GO:0006072|glycerol-3-phosphate metabolic process;GO:0006127|glycerophosphate shuttle	GO:0004368|glycerol-3-phosphate dehydrogenase activity;GO:0052591|sn-glycerol-3-phosphate:ubiquinone-8 oxidoreductase activity	GO:0009331|glycerol-3-phosphate dehydrogenase complex;GO:0005743|mitochondrial inner membrane;GO:0005739|mitochondrion
c192854_g1	13.0576	3.70682	0.00512236	0.0473352	up	yes	60S ribosomal protein L9 [Cryptococcus gattii R265]	RecName: Full=60S ribosomal protein L9-A;^Eukaryota; Fungi; Dikarya; Ascomycota; Taphrinomycotina; Schizosaccharomycetes; Schizosaccharomycetales; Schizosaccharomycetaceae; Schizosaccharomyces	RecName: Full=60S ribosomal protein L9-A;^Eukaryota; Fungi; Dikarya; Ascomycota; Taphrinomycotina; Schizosaccharomycetes; Schizosaccharomycetales; Schizosaccharomycetaceae; Schizosaccharomyces	Ribosomal protein L6P/L9E	GO:0002181|cytoplasmic translation	GO:0019843|rRNA binding;GO:0003735|structural constituent of ribosome	GO:0022625|cytosolic large ribosomal subunit;GO:0005634|nucleus
c150542_g1	5.301	2.40627	8.89956e-05	0.00230577	up	yes	hypothetical protein SETTUDRAFT_168223 [Setosphaeria turcica Et28A]	RecName: Full=Probable methylmalonate-semialdehyde dehydrogenase [acylating], mitochondrial;^Eukaryota; Metazoa; Ecdysozoa; Arthropoda; Hexapoda; Insecta; Pterygota; Neoptera; Endopterygota; Diptera; Nematocera; Culicoidea; Culicidae; Culicinae; Aedini; Aedes; Stegomyia	RecName: Full=Probable methylmalonate-semialdehyde dehydrogenase [acylating], mitochondrial;^Eukaryota; Metazoa; Ecdysozoa; Arthropoda; Hexapoda; Insecta; Pterygota; Neoptera; Endopterygota; Diptera; Nematocera; Culicoidea; Culicidae; Culicinae; Aedini; Aedes; Stegomyia	NAD-dependent aldehyde dehydrogenases	GO:0019859|thymine metabolic process;GO:0006573|valine metabolic process	GO:0018478|malonate-semialdehyde dehydrogenase (acetylating) activity;GO:0004491|methylmalonate-semialdehyde dehydrogenase (acylating) activity	GO:0005739|mitochondrion
c159067_g1	3.21336	1.68408	0.00391483	0.0394147	up	yes	hypothetical protein PTT_13902 [Pyrenophora teres f. teres 0-1]	RecName: Full=NADH-ubiquinone oxidoreductase 78 kDa subunit, mitochondrial;^Eukaryota; Fungi; Dikarya; Ascomycota; Pezizomycotina; Sordariomycetes; Sordariomycetidae; Sordariales; Sordariaceae; Neurospora	RecName: Full=NADH-ubiquinone oxidoreductase 78 kDa subunit, mitochondrial;^Eukaryota; Fungi; Dikarya; Ascomycota; Pezizomycotina; Sordariomycetes; Sordariomycetidae; Sordariales; Sordariaceae; Neurospora	NADH dehydrogenase/NADH:ubiquinone oxidoreductase 75 kD subunit (chain G)	GO:0042773|ATP synthesis coupled electron transport	GO:0051537|2 iron, 2 sulfur cluster binding;GO:0051539|4 iron, 4 sulfur cluster binding;GO:0009055|electron carrier activity;GO:0046872|metal ion binding;GO:0008137|NADH dehydrogenase (ubiquinone) activity	GO:0005743|mitochondrial inner membrane;GO:0070469|respiratory chain
c159899_g1	5.57656	2.47938	5.81594e-10	7.97175e-08	up	yes	PREDICTED: reticuline oxidase-like protein [Fragaria vesca subsp. vesca]	RecName: Full=Reticuline oxidase-like protein;^Eukaryota; Viridiplantae; Streptophyta; Embryophyta; Tracheophyta; Spermatophyta; Magnoliophyta; eudicotyledons; core eudicotyledons; rosids; malvids; Brassicales; Brassicaceae; Camelineae; Arabidopsis	RecName: Full=Reticuline oxidase-like protein;^Eukaryota; Viridiplantae; Streptophyta; Embryophyta; Tracheophyta; Spermatophyta; Magnoliophyta; eudicotyledons; core eudicotyledons; rosids; malvids; Brassicales; Brassicaceae; Camelineae; Arabidopsis	FAD/FMN-containing dehydrogenases	GO:0006979|response to oxidative stress	GO:0050660|flavin adenine dinucleotide binding;GO:0008762|UDP-N-acetylmuramate dehydrogenase activity	GO:0031225|anchored to membrane;GO:0048046|apoplast;GO:0005829|cytosol;GO:0005739|mitochondrion;GO:0009505|plant-type cell wall;GO:0005886|plasma membrane;GO:0009506|plasmodesma;GO:0005773|vacuole
c176793_g1	0.420215	-1.2508	6.40389e-06	0.000274136	down	yes	PREDICTED: cytochrome P450 86A7 [Fragaria vesca subsp. vesca]	RecName: Full=Cytochrome P450 86A2;^Eukaryota; Viridiplantae; Streptophyta; Embryophyta; Tracheophyta; Spermatophyta; Magnoliophyta; eudicotyledons; core eudicotyledons; rosids; malvids; Brassicales; Brassicaceae; Camelineae; Arabidopsis	RecName: Full=Cytochrome P450 86A2;^Eukaryota; Viridiplantae; Streptophyta; Embryophyta; Tracheophyta; Spermatophyta; Magnoliophyta; eudicotyledons; core eudicotyledons; rosids; malvids; Brassicales; Brassicaceae; Camelineae; Arabidopsis	Cytochrome P450	GO:0006631|fatty acid metabolic process	GO:0018685|alkane 1-monooxygenase activity;GO:0009055|electron carrier activity;GO:0020037|heme binding;GO:0005506|iron ion binding	GO:0016021|integral to membrane
c151757_g3	2.25823	1.17519	0.000103155	0.0026026	up	yes	PREDICTED: ATP-dependent 6-phosphofructokinase 3-like [Fragaria vesca subsp. vesca]	RecName: Full=6-phosphofructokinase 3;^Eukaryota; Viridiplantae; Streptophyta; Embryophyta; Tracheophyta; Spermatophyta; Magnoliophyta; eudicotyledons; core eudicotyledons; rosids; malvids; Brassicales; Brassicaceae; Camelineae; Arabidopsis	RecName: Full=6-phosphofructokinase 3;^Eukaryota; Viridiplantae; Streptophyta; Embryophyta; Tracheophyta; Spermatophyta; Magnoliophyta; eudicotyledons; core eudicotyledons; rosids; malvids; Brassicales; Brassicaceae; Camelineae; Arabidopsis	6-phosphofructokinase	GO:0006002|fructose 6-phosphate metabolic process;GO:0006096|glycolysis	GO:0003872|6-phosphofructokinase activity;GO:0005524|ATP binding	GO:0005945|6-phosphofructokinase complex;GO:0005829|cytosol
c151719_g1	10.8526	3.43997	0.00305108	0.0332821	up	yes	hypothetical protein SNOG_13782 [Phaeosphaeria nodorum SN15]	RecName: Full=Bifunctional epoxide hydrolase 2;^Eukaryota; Metazoa; Chordata; Craniata; Vertebrata; Euteleostomi; Mammalia; Eutheria; Euarchontoglires; Glires; Rodentia; Sciurognathi; Muroidea; Muridae; Murinae; Rattus	RecName: Full=Bifunctional epoxide hydrolase 2;^Eukaryota; Metazoa; Chordata; Craniata; Vertebrata; Euteleostomi; Mammalia; Eutheria; Euarchontoglires; Glires; Rodentia; Sciurognathi; Muroidea; Muridae; Murinae; Rattus	Predicted hydrolases or acyltransferases (alpha/beta hydrolase superfamily)	GO:0019439|aromatic compound catabolic process;GO:0043651|linoleic acid metabolic process;GO:0046839|phospholipid dephosphorylation;GO:0045777|positive regulation of blood pressure;GO:0002539|prostaglandin production involved in inflammatory response;GO:0009636|response to toxin;GO:0019233|sensory perception of pain	GO:0033885|10-hydroxy-9-(phosphonooxy)octadecanoate phosphatase activity;GO:0003869|4-nitrophenylphosphatase activity;GO:0004301|epoxide hydrolase activity;GO:0042577|lipid phosphatase activity;GO:0000287|magnesium ion binding	GO:0005829|cytosol;GO:0005777|peroxisome
c78727_g1	2.51619	1.33124	6.09772e-08	5.04779e-06	up	yes	PREDICTED: uncharacterized protein LOC101307831 [Fragaria vesca subsp. vesca]	RecName: Full=Ribonuclease 3;^Bacteria; Firmicutes; Bacilli; Bacillales; Bacillaceae; Geobacillus	RecName: Full=Ribonuclease 3;^Bacteria; Firmicutes; Bacilli; Bacillales; Bacillaceae; Geobacillus	dsRNA-specific ribonuclease	GO:0006397|mRNA processing;GO:0090305|nucleic acid phosphodiester bond hydrolysis;GO:0016075|rRNA catabolic process;GO:0006364|rRNA processing;GO:0008033|tRNA processing	GO:0003725|double-stranded RNA binding;GO:0046872|metal ion binding;GO:0004525|ribonuclease III activity;GO:0019843|rRNA binding	GO:0005737|cytoplasm
c155433_g2	78.0879	6.28703	0.00271253	0.0305717	up	yes	heat-shock protein 90 [Trichosporon oleaginosus]	RecName: Full=Heat shock protein 90 homolog;^Eukaryota; Fungi; Dikarya; Ascomycota; Taphrinomycotina; Schizosaccharomycetes; Schizosaccharomycetales; Schizosaccharomycetaceae; Schizosaccharomyces	RecName: Full=Heat shock protein 90 homolog;^Eukaryota; Fungi; Dikarya; Ascomycota; Taphrinomycotina; Schizosaccharomycetes; Schizosaccharomycetales; Schizosaccharomycetaceae; Schizosaccharomyces	Molecular chaperone, HSP90 family	GO:0019933|cAMP-mediated signaling;GO:0033554|cellular response to stress;GO:0061077|chaperone-mediated protein folding;GO:0000747|conjugation with cellular fusion;GO:0045014|negative regulation of transcription by glucose	GO:0005524|ATP binding;GO:0042623|ATPase activity, coupled	GO:0005829|cytosol;GO:0005739|mitochondrion
c123911_g1	161.168	7.33242	0.000233875	0.00495658	up	yes	phosphoglucose isomerase [Lichtheimia corymbifera JMRC:FSU:9682]	RecName: Full=Glucose-6-phosphate isomerase;^Eukaryota; Metazoa; Chordata; Craniata; Vertebrata; Euteleostomi; Mammalia; Eutheria; Euarchontoglires; Primates; Haplorrhini; Catarrhini; Hominidae; Homo	RecName: Full=Glucose-6-phosphate isomerase;^Eukaryota; Metazoa; Chordata; Craniata; Vertebrata; Euteleostomi; Mammalia; Eutheria; Euarchontoglires; Primates; Haplorrhini; Catarrhini; Hominidae; Homo	Glucose-6-phosphate isomerase	GO:0046185|aldehyde catabolic process;GO:0001525|angiogenesis;GO:0006094|gluconeogenesis;GO:0051156|glucose 6-phosphate metabolic process;GO:0006096|glycolysis;GO:0007599|hemostasis;GO:0006959|humoral immune response;GO:0007611|learning or memory;GO:0019242|methylglyoxal biosynthetic process;GO:0043154|negative regulation of cysteine-type endopeptidase activity involved in apoptotic process;GO:00…	GO:0004347|glucose-6-phosphate isomerase activity;GO:0016866|intramolecular transferase activity;GO:0048029|monosaccharide binding	GO:0005829|cytosol;GO:0005615|extracellular space;GO:0005634|nucleus;GO:0005886|plasma membrane
c159449_g1	4.38614	2.13295	0.00394082	0.0395999	up	yes	hypothetical protein PTT_10529 [Pyrenophora teres f. teres 0-1]	RecName: Full=Carbamoyl-phosphate synthase arginine-specific large chain;^Eukaryota; Fungi; Dikarya; Ascomycota; Taphrinomycotina; Schizosaccharomycetes; Schizosaccharomycetales; Schizosaccharomycetaceae; Schizosaccharomyces`sp|O94313|CARB_SCHPO	RecName: Full=Carbamoyl-phosphate synthase arginine-specific large chain;^Eukaryota; Fungi; Dikarya; Ascomycota; Taphrinomycotina; Schizosaccharomycetes; Schizosaccharomycetales; Schizosaccharomycetaceae; Schizosaccharomyces`sp|O94313|CARB_SCHPO	Carbamoylphosphate synthase large subunit (split gene in MJ)	GO:0006526|arginine biosynthetic process;GO:0000050|urea cycle	GO:0005524|ATP binding;GO:0004088|carbamoyl-phosphate synthase (glutamine-hydrolyzing) activity;GO:0046872|metal ion binding	GO:0005951|carbamoyl-phosphate synthase complex;GO:0005739|mitochondrion
c159449_g1	4.38614	2.13295	0.00394082	0.0395999	up	yes	hypothetical protein PTT_10529 [Pyrenophora teres f. teres 0-1]	RecName: Full=Carbamoyl-phosphate synthase arginine-specific large chain;^Eukaryota; Fungi; Dikarya; Ascomycota; Taphrinomycotina; Schizosaccharomycetes; Schizosaccharomycetales; Schizosaccharomycetaceae; Schizosaccharomyces`sp|O94313|CARB_SCHPO	RecName: Full=Carbamoyl-phosphate synthase arginine-specific large chain;^Eukaryota; Fungi; Dikarya; Ascomycota; Taphrinomycotina; Schizosaccharomycetes; Schizosaccharomycetales; Schizosaccharomycetaceae; Schizosaccharomyces`sp|O94313|CARB_SCHPO	Carbamoylphosphate synthase large subunit (split gene in MJ)	GO:0006526|arginine biosynthetic process;GO:0000050|urea cycle	GO:0005524|ATP binding;GO:0004088|carbamoyl-phosphate synthase (glutamine-hydrolyzing) activity;GO:0046872|metal ion binding	GO:0005951|carbamoyl-phosphate synthase complex;GO:0005739|mitochondrion
c161202_g1	8.64453	3.11179	1.17741e-06	6.61831e-05	up	yes	PREDICTED: lectin-domain containing receptor kinase VI.3-like [Fragaria vesca subsp. vesca]	RecName: Full=Lectin-domain containing receptor kinase VI.3;^Eukaryota; Viridiplantae; Streptophyta; Embryophyta; Tracheophyta; Spermatophyta; Magnoliophyta; eudicotyledons; core eudicotyledons; rosids; malvids; Brassicales; Brassicaceae; Camelineae; Arabidopsis	RecName: Full=Lectin-domain containing receptor kinase VI.3;^Eukaryota; Viridiplantae; Streptophyta; Embryophyta; Tracheophyta; Spermatophyta; Magnoliophyta; eudicotyledons; core eudicotyledons; rosids; malvids; Brassicales; Brassicaceae; Camelineae; Arabidopsis	Serine/threonine protein kinase	GO:0009738|abscisic acid mediated signaling pathway;GO:0009845|seed germination	GO:0005524|ATP binding;GO:0030246|carbohydrate binding;GO:0004674|protein serine/threonine kinase activity	GO:0016021|integral to membrane;GO:0005886|plasma membrane
c127607_g2	0.341164	-1.55146	0.00119709	0.0169493	down	yes	PREDICTED: glucomannan 4-beta-mannosyltransferase 9-like [Fragaria vesca subsp. vesca]	RecName: Full=Glucomannan 4-beta-mannosyltransferase 9;^Eukaryota; Viridiplantae; Streptophyta; Embryophyta; Tracheophyta; Spermatophyta; Magnoliophyta; eudicotyledons; core eudicotyledons; rosids; malvids; Brassicales; Brassicaceae; Camelineae; Arabidopsis	RecName: Full=Glucomannan 4-beta-mannosyltransferase 9;^Eukaryota; Viridiplantae; Streptophyta; Embryophyta; Tracheophyta; Spermatophyta; Magnoliophyta; eudicotyledons; core eudicotyledons; rosids; malvids; Brassicales; Brassicaceae; Camelineae; Arabidopsis	Glycosyltransferases, probably involved in cell wall biogenesis	GO:0009294|DNA mediated transformation;GO:0009617|response to bacterium	GO:0047259|glucomannan 4-beta-mannosyltransferase activity;GO:0051753|mannan synthase activity	GO:0000139|Golgi membrane;GO:0016021|integral to membrane
c145464_g1	0.409907	-1.28663	5.111e-13	1.25184e-10	down	yes	PREDICTED: protein phosphatase 2C 16 [Fragaria vesca subsp. vesca]	RecName: Full=Protein phosphatase 2C 16;^Eukaryota; Viridiplantae; Streptophyta; Embryophyta; Tracheophyta; Spermatophyta; Magnoliophyta; eudicotyledons; core eudicotyledons; rosids; malvids; Brassicales; Brassicaceae; Camelineae; Arabidopsis	RecName: Full=Protein phosphatase 2C 16;^Eukaryota; Viridiplantae; Streptophyta; Embryophyta; Tracheophyta; Spermatophyta; Magnoliophyta; eudicotyledons; core eudicotyledons; rosids; malvids; Brassicales; Brassicaceae; Camelineae; Arabidopsis	Serine/threonine protein phosphatase	GO:0009738|abscisic acid mediated signaling pathway;GO:0006470|protein dephosphorylation	GO:0046872|metal ion binding;GO:0004722|protein serine/threonine phosphatase activity	GO:0005737|cytoplasm;GO:0005634|nucleus
c121951_g1	0.299611	-1.73884	0.00045311	0.0081885	down	yes	PREDICTED: ABC transporter B family member 11-like [Fragaria vesca subsp. vesca]	RecName: Full=ABC transporter B family member 11;^Eukaryota; Viridiplantae; Streptophyta; Embryophyta; Tracheophyta; Spermatophyta; Magnoliophyta; eudicotyledons; core eudicotyledons; rosids; malvids; Brassicales; Brassicaceae; Camelineae; Arabidopsis`sp|Q9FWX7|AB11B_ARATH	RecName: Full=ABC transporter B family member 5;^Eukaryota; Viridiplantae; Streptophyta; Embryophyta; Tracheophyta; Spermatophyta; Magnoliophyta; eudicotyledons; core eudicotyledons; rosids; malvids; Brassicales; Brassicaceae; Camelineae; Arabidopsis`sp|Q9SYI3|AB5B_ARATH	ABC-type multidrug transport system, ATPase and permease components	GO:0006200|ATP catabolic process	GO:0005524|ATP binding;GO:0042626|ATPase activity, coupled to transmembrane movement of substances	GO:0016021|integral to membrane
c151890_g1	6.27526	2.64968	0.000369055	0.00702387	up	yes	hypothetical protein COCSADRAFT_39536 [Bipolaris sorokiniana ND90Pr]	RecName: Full=Peroxisomal multifunctional enzyme type 2;^Eukaryota; Metazoa; Ecdysozoa; Arthropoda; Hexapoda; Insecta; Pterygota; Neoptera; Endopterygota; Diptera; Brachycera; Muscomorpha; Ephydroidea; Drosophilidae; Drosophila; Sophophora	RecName: Full=Peroxisomal multifunctional enzyme type 2;^Eukaryota; Metazoa; Ecdysozoa; Arthropoda; Hexapoda; Insecta; Pterygota; Neoptera; Endopterygota; Diptera; Brachycera; Muscomorpha; Ephydroidea; Drosophilidae; Drosophila; Sophophora	Dehydrogenases with different specificities (related to short-chain alcohol dehydrogenases)	GO:0033540|fatty acid beta-oxidation using acyl-CoA oxidase	GO:0080023|3R-hydroxyacyl-CoA dehydratase activity;GO:0004300|enoyl-CoA hydratase activity;GO:0000166|nucleotide binding;GO:0016616|oxidoreductase activity, acting on the CH-OH group of donors, NAD or NADP as acceptor;GO:0042803|protein homodimerization activity	GO:0005777|peroxisome
c150321_g1	0.297406	-1.7495	3.68562e-16	1.66261e-13	down	yes	plasma membrane aquaporin [Rosa hybrid cultivar]	RecName: Full=Aquaporin PIP2-7;^Eukaryota; Viridiplantae; Streptophyta; Embryophyta; Tracheophyta; Spermatophyta; Magnoliophyta; eudicotyledons; core eudicotyledons; rosids; malvids; Brassicales; Brassicaceae; Camelineae; Arabidopsis`sp|P93004|PIP27_ARATH	RecName: Full=Aquaporin PIP2-7;^Eukaryota; Viridiplantae; Streptophyta; Embryophyta; Tracheophyta; Spermatophyta; Magnoliophyta; eudicotyledons; core eudicotyledons; rosids; malvids; Brassicales; Brassicaceae; Camelineae; Arabidopsis	Glycerol uptake facilitator and related permeases (Major Intrinsic Protein Family)	GO:0009737|response to abscisic acid stimulus	GO:0015250|water channel activity	GO:0046658|anchored to plasma membrane;GO:0016021|integral to membrane;GO:0005634|nucleus;GO:0009506|plasmodesma;GO:0005773|vacuole
c153469_g5	4.32168	2.11159	3.39419e-09	3.9987e-07	up	yes	PREDICTED: thermospermine synthase ACAULIS5 [Fragaria vesca subsp. vesca]	RecName: Full=Thermospermine synthase ACAULIS5;^Eukaryota; Viridiplantae; Streptophyta; Embryophyta; Tracheophyta; Spermatophyta; Magnoliophyta; eudicotyledons; core eudicotyledons; rosids; malvids; Brassicales; Brassicaceae; Camelineae; Arabidopsis	RecName: Full=Thermospermine synthase ACAULIS5;^Eukaryota; Viridiplantae; Streptophyta; Embryophyta; Tracheophyta; Spermatophyta; Magnoliophyta; eudicotyledons; core eudicotyledons; rosids; malvids; Brassicales; Brassicaceae; Camelineae; Arabidopsis	Spermidine synthase	GO:0009926|auxin polar transport;GO:0006596|polyamine biosynthetic process;GO:0009826|unidimensional cell growth;GO:0048759|vessel member cell differentiation	GO:0016768|spermine synthase activity;GO:0010487|thermospermine synthase activity	GO:0005737|cytoplasm
c44884_g1	158.802	7.31108	0.000417772	0.00772028	up	yes	RHTO0S01e09934g1_1 [Rhodosporidium toruloides]	RecName: Full=60S ribosomal protein L19;^Eukaryota; Metazoa; Ecdysozoa; Arthropoda; Hexapoda; Insecta; Pterygota; Neoptera; Endopterygota; Diptera; Brachycera; Muscomorpha; Ephydroidea; Drosophilidae; Drosophila; Sophophora	RecName: Full=60S ribosomal protein L19;^Eukaryota; Metazoa; Ecdysozoa; Arthropoda; Hexapoda; Insecta; Pterygota; Neoptera; Endopterygota; Diptera; Brachycera; Muscomorpha; Ephydroidea; Drosophilidae; Drosophila; Sophophora	Ribosomal protein L19E	GO:0051298|centrosome duplication;GO:0000022|mitotic spindle elongation;GO:0006412|translation	GO:0003735|structural constituent of ribosome	GO:0005840|ribosome
c128210_g1	101.259	6.6619	0.001604	0.0209963	up	yes	predicted protein [Physcomitrella patens]	RecName: Full=26S proteasome non-ATPase regulatory subunit 14;^Eukaryota; Metazoa; Chordata; Craniata; Vertebrata; Euteleostomi; Mammalia; Eutheria; Euarchontoglires; Glires; Rodentia; Sciurognathi; Muroidea; Muridae; Murinae; Mus; Mus	RecName: Full=26S proteasome non-ATPase regulatory subunit 14;^Eukaryota; Metazoa; Chordata; Craniata; Vertebrata; Euteleostomi; Mammalia; Eutheria; Euarchontoglires; Glires; Rodentia; Sciurognathi; Muroidea; Muridae; Murinae; Mus; Mus	Predicted metal-dependent protease of the PAD1/JAB1 superfamily	GO:0000724|double-strand break repair via homologous recombination;GO:0006303|double-strand break repair via nonhomologous end joining;GO:0070536|protein K63-linked deubiquitination;GO:0006508|proteolysis;GO:0061136|regulation of proteasomal protein catabolic process	GO:0061133|endopeptidase activator activity;GO:0004175|endopeptidase activity;GO:0046872|metal ion binding;GO:0008237|metallopeptidase activity;GO:0004221|ubiquitin thiolesterase activity	GO:0008541|proteasome regulatory particle, lid subcomplex
c160735_g1	3.48049	1.79929	2.78229e-28	5.35966e-25	up	yes	PREDICTED: methylthioribose kinase [Fragaria vesca subsp. vesca]	RecName: Full=Methylthioribose kinase;^Eukaryota; Viridiplantae; Streptophyta; Embryophyta; Tracheophyta; Spermatophyta; Magnoliophyta; eudicotyledons; core eudicotyledons; rosids; malvids; Brassicales; Brassicaceae; Camelineae; Arabidopsis	RecName: Full=Methylthioribose kinase;^Eukaryota; Viridiplantae; Streptophyta; Embryophyta; Tracheophyta; Spermatophyta; Magnoliophyta; eudicotyledons; core eudicotyledons; rosids; malvids; Brassicales; Brassicaceae; Camelineae; Arabidopsis	Predicted kinase	GO:0071369|cellular response to ethylene stimulus;GO:0071281|cellular response to iron ion;GO:0071732|cellular response to nitric oxide;GO:0019509|L-methionine salvage from methylthioadenosine	GO:0005524|ATP binding;GO:0046522|S-methyl-5-thioribose kinase activity	GO:0005829|cytosol
c128273_g1	403.267	8.65559	5.69459e-06	0.000249466	up	yes	succinate dehydrogenase [ubiquinone] flavoprotein subunit, mitochondrial [Mortierella verticillata NRRL 6337]	RecName: Full=Succinate dehydrogenase [ubiquinone] flavoprotein subunit, mitochondrial;^Eukaryota; Metazoa; Ecdysozoa; Arthropoda; Hexapoda; Insecta; Pterygota; Neoptera; Endopterygota; Diptera; Brachycera; Muscomorpha; Ephydroidea; Drosophilidae; Drosophila; Sophophora	RecName: Full=Succinate dehydrogenase [ubiquinone] flavoprotein subunit, mitochondrial;^Eukaryota; Metazoa; Ecdysozoa; Arthropoda; Hexapoda; Insecta; Pterygota; Neoptera; Endopterygota; Diptera; Brachycera; Muscomorpha; Ephydroidea; Drosophilidae; Drosophila; Sophophora	Succinate dehydrogenase/fumarate reductase, flavoprotein subunit	GO:0022900|electron transport chain;GO:0006099|tricarboxylic acid cycle	GO:0050660|flavin adenine dinucleotide binding;GO:0008177|succinate dehydrogenase (ubiquinone) activity	GO:0005743|mitochondrial inner membrane;GO:0005739|mitochondrion
c156043_g1	34.0835	5.091	0.000234557	0.00496232	up	yes	hypothetical protein GYMLUDRAFT_48522 [Gymnopus luxurians FD-317 M1]	RecName: Full=40S ribosomal protein S6-B;^Eukaryota; Fungi; Dikarya; Ascomycota; Taphrinomycotina; Schizosaccharomycetes; Schizosaccharomycetales; Schizosaccharomycetaceae; Schizosaccharomyces	RecName: Full=40S ribosomal protein S6-B;^Eukaryota; Fungi; Dikarya; Ascomycota; Taphrinomycotina; Schizosaccharomycetes; Schizosaccharomycetales; Schizosaccharomycetaceae; Schizosaccharomyces	Ribosomal protein S6E (S10)	GO:0002181|cytoplasmic translation;GO:0042254|ribosome biogenesis	GO:0003735|structural constituent of ribosome	GO:0022627|cytosolic small ribosomal subunit
c188467_g1	96.0847	6.58624	0.00356584	0.0369788	up	yes	SPOSA6832_03770, partial [Sporidiobolus salmonicolor]	RecName: Full=60S ribosomal protein L27-B;^Eukaryota; Fungi; Dikarya; Ascomycota; Taphrinomycotina; Schizosaccharomycetes; Schizosaccharomycetales; Schizosaccharomycetaceae; Schizosaccharomyces	RecName: Full=60S ribosomal protein L27-B;^Eukaryota; Fungi; Dikarya; Ascomycota; Taphrinomycotina; Schizosaccharomycetes; Schizosaccharomycetales; Schizosaccharomycetaceae; Schizosaccharomyces	Ribosomal protein L14E/L6E/L27E	GO:0002181|cytoplasmic translation	GO:0003735|structural constituent of ribosome	GO:0022625|cytosolic large ribosomal subunit
c156710_g4	4.51761	2.17556	1.24897e-06	6.94931e-05	up	yes	PREDICTED: laccase-14-like [Fragaria vesca subsp. vesca]	RecName: Full=Laccase-14;^Eukaryota; Viridiplantae; Streptophyta; Embryophyta; Tracheophyta; Spermatophyta; Magnoliophyta; eudicotyledons; core eudicotyledons; rosids; malvids; Brassicales; Brassicaceae; Camelineae; Arabidopsis	RecName: Full=Laccase-14;^Eukaryota; Viridiplantae; Streptophyta; Embryophyta; Tracheophyta; Spermatophyta; Magnoliophyta; eudicotyledons; core eudicotyledons; rosids; malvids; Brassicales; Brassicaceae; Camelineae; Arabidopsis	Putative multicopper oxidases	GO:0046274|lignin catabolic process	GO:0005507|copper ion binding;GO:0052716|hydroquinone:oxygen oxidoreductase activity	GO:0048046|apoplast
c52624_g1	92.0403	6.52419	0.00271083	0.0305627	up	yes	RHTO0S09e03972g1_1 [Rhodosporidium toruloides]	RecName: Full=60S ribosomal protein L17;^Eukaryota; Metazoa; Chordata; Craniata; Vertebrata; Euteleostomi; Mammalia; Eutheria; Euarchontoglires; Primates; Haplorrhini; Catarrhini; Hominidae; Homo	RecName: Full=60S ribosomal protein L17;^Eukaryota; Metazoa; Chordata; Craniata; Vertebrata; Euteleostomi; Mammalia; Eutheria; Euarchontoglires; Primates; Haplorrhini; Catarrhini; Hominidae; Homo	Ribosomal protein L22	GO:0000184|nuclear-transcribed mRNA catabolic process, nonsense-mediated decay;GO:0006614|SRP-dependent cotranslational protein targeting to membrane;GO:0006414|translational elongation;GO:0006413|translational initiation;GO:0006415|translational termination;GO:0019083|viral transcription	GO:0003735|structural constituent of ribosome	GO:0022625|cytosolic large ribosomal subunit
c125513_g2	0.127384	-2.97274	6.50782e-24	7.86178e-21	down	yes	PREDICTED: GDSL esterase/lipase APG [Fragaria vesca subsp. vesca]	RecName: Full=GDSL esterase/lipase APG;^Eukaryota; Viridiplantae; Streptophyta; Embryophyta; Tracheophyta; Spermatophyta; Magnoliophyta; eudicotyledons; core eudicotyledons; rosids; malvids; Brassicales; Brassicaceae; Camelineae; Arabidopsis	RecName: Full=GDSL esterase/lipase APG;^Eukaryota; Viridiplantae; Streptophyta; Embryophyta; Tracheophyta; Spermatophyta; Magnoliophyta; eudicotyledons; core eudicotyledons; rosids; malvids; Brassicales; Brassicaceae; Camelineae; Arabidopsis	Phospholipase/lecithinase/hemolysin	GO:0016042|lipid catabolic process	GO:0016788|hydrolase activity, acting on ester bonds	GO:0048046|apoplast
c143929_g3	239.049	7.90116	3.20887e-05	0.00101786	up	yes	hypothetical protein GUITHDRAFT_85427 [Guillardia theta CCMP2712]	RecName: Full=Protein disulfide-isomerase;^Eukaryota; Metazoa; Ecdysozoa; Arthropoda; Hexapoda; Insecta; Pterygota; Neoptera; Endopterygota; Diptera; Brachycera; Muscomorpha; Ephydroidea; Drosophilidae; Drosophila; Sophophora`sp|P54399|PDI_DROME	RecName: Full=Protein disulfide-isomerase;^Eukaryota; Metazoa; Ecdysozoa; Arthropoda; Hexapoda; Insecta; Pterygota; Neoptera; Endopterygota; Diptera; Brachycera; Muscomorpha; Ephydroidea; Drosophilidae; Drosophila; Sophophora`sp|P54399|PDI_DROME	Thiol-disulfide isomerase and thioredoxins	GO:0045454|cell redox homeostasis;GO:0006662|glycerol ether metabolic process;GO:0006457|protein folding	GO:0009055|electron carrier activity;GO:0003756|protein disulfide isomerase activity;GO:0015035|protein disulfide oxidoreductase activity	GO:0060187|cell pole;GO:0005788|endoplasmic reticulum lumen;GO:0005615|extracellular space;GO:0045169|fusome;GO:0005811|lipid particle;GO:0043025|neuronal cell body;GO:0005635|nuclear envelope;GO:0048471|perinuclear region of cytoplasm;GO:0005791|rough endoplasmic reticulum;GO:0070732|spindle envelope
c119013_g1	0.215974	-2.21107	0.000336779	0.00654593	down	yes	PREDICTED: endoglucanase 17 [Fragaria vesca subsp. vesca]	RecName: Full=Endoglucanase 17;^Eukaryota; Viridiplantae; Streptophyta; Embryophyta; Tracheophyta; Spermatophyta; Magnoliophyta; eudicotyledons; core eudicotyledons; rosids; malvids; Brassicales; Brassicaceae; Camelineae; Arabidopsis	RecName: Full=Endoglucanase 17;^Eukaryota; Viridiplantae; Streptophyta; Embryophyta; Tracheophyta; Spermatophyta; Magnoliophyta; eudicotyledons; core eudicotyledons; rosids; malvids; Brassicales; Brassicaceae; Camelineae; Arabidopsis	Glycoside hydrolase family 9	GO:0030245|cellulose catabolic process	GO:0008810|cellulase activity	GO:0005576|extracellular region
c191705_g1	2.62035	1.38976	8.31435e-15	2.96303e-12	up	yes	hypothetical protein PRUPE_ppa004963mg [Prunus persica]	RecName: Full=ATP sulfurylase 2;^Eukaryota; Viridiplantae; Streptophyta; Embryophyta; Tracheophyta; Spermatophyta; Magnoliophyta; eudicotyledons; core eudicotyledons; rosids; malvids; Brassicales; Brassicaceae; Camelineae; Arabidopsis	RecName: Full=ATP sulfurylase 2;^Eukaryota; Viridiplantae; Streptophyta; Embryophyta; Tracheophyta; Spermatophyta; Magnoliophyta; eudicotyledons; core eudicotyledons; rosids; malvids; Brassicales; Brassicaceae; Camelineae; Arabidopsis	ATP sulfurylase (sulfate adenylyltransferase)	GO:0009970|cellular response to sulfate starvation;GO:0070814|hydrogen sulfide biosynthetic process;GO:0000103|sulfate assimilation	GO:0005524|ATP binding;GO:0004781|sulfate adenylyltransferase (ATP) activity	GO:0009570|chloroplast stroma;GO:0005829|cytosol
c137242_g1	832.018	9.70047	1.18438e-07	9.03822e-06	up	yes	hypothetical protein TCE0_017r03857 [Talaromyces cellulolyticus]	RecName: Full=Cholinesterase;^Eukaryota; Metazoa; Chordata; Craniata; Vertebrata; Euteleostomi; Mammalia; Eutheria; Euarchontoglires; Primates; Haplorrhini; Catarrhini; Hominidae; Homo	RecName: Full=Cholinesterase;^Eukaryota; Metazoa; Chordata; Craniata; Vertebrata; Euteleostomi; Mammalia; Eutheria; Euarchontoglires; Primates; Haplorrhini; Catarrhini; Hominidae; Homo	Carboxylesterase type B	GO:0019695|choline metabolic process;GO:0050783|cocaine metabolic process;GO:0007612|learning;GO:0050805|negative regulation of synaptic transmission;GO:0043279|response to alkaloid;GO:0042493|response to drug;GO:0051593|response to folic acid;GO:0051384|response to glucocorticoid stimulus;GO:0007271|synaptic transmission, cholinergic	GO:0003990|acetylcholinesterase activity;GO:0001540|beta-amyloid binding;GO:0004091|carboxylesterase activity;GO:0033265|choline binding;GO:0019899|enzyme binding	GO:0005788|endoplasmic reticulum lumen;GO:0005615|extracellular space;GO:0016020|membrane;GO:0005641|nuclear envelope lumen
c134522_g1	2.66038	1.41163	7.9628e-08	6.3698e-06	up	yes	PREDICTED: protein TRANSPARENT TESTA 12-like [Fragaria vesca subsp. vesca]	RecName: Full=Protein TRANSPARENT TESTA 12;^Eukaryota; Viridiplantae; Streptophyta; Embryophyta; Tracheophyta; Spermatophyta; Magnoliophyta; eudicotyledons; core eudicotyledons; rosids; malvids; Brassicales; Brassicaceae; Camelineae; Arabidopsis`sp|Q9LYT3|TT12_ARATH	RecName: Full=Protein TRANSPARENT TESTA 12;^Eukaryota; Viridiplantae; Streptophyta; Embryophyta; Tracheophyta; Spermatophyta; Magnoliophyta; eudicotyledons; core eudicotyledons; rosids; malvids; Brassicales; Brassicaceae; Camelineae; Arabidopsis	Na+-driven multidrug efflux pump	GO:0009813|flavonoid biosynthetic process;GO:0010231|maintenance of seed dormancy;GO:0010023|proanthocyanidin biosynthetic process	GO:0015238|drug transmembrane transporter activity;GO:0015299|solute:hydrogen antiporter activity	GO:0016021|integral to membrane;GO:0009705|plant-type vacuole membrane
c134522_g1	2.66038	1.41163	7.9628e-08	6.3698e-06	up	yes	PREDICTED: protein TRANSPARENT TESTA 12-like [Fragaria vesca subsp. vesca]	RecName: Full=Protein TRANSPARENT TESTA 12;^Eukaryota; Viridiplantae; Streptophyta; Embryophyta; Tracheophyta; Spermatophyta; Magnoliophyta; eudicotyledons; core eudicotyledons; rosids; malvids; Brassicales; Brassicaceae; Camelineae; Arabidopsis`sp|Q9LYT3|TT12_ARATH	RecName: Full=Protein TRANSPARENT TESTA 12;^Eukaryota; Viridiplantae; Streptophyta; Embryophyta; Tracheophyta; Spermatophyta; Magnoliophyta; eudicotyledons; core eudicotyledons; rosids; malvids; Brassicales; Brassicaceae; Camelineae; Arabidopsis	Na+-driven multidrug efflux pump	GO:0009813|flavonoid biosynthetic process;GO:0010231|maintenance of seed dormancy;GO:0010023|proanthocyanidin biosynthetic process	GO:0015238|drug transmembrane transporter activity;GO:0015299|solute:hydrogen antiporter activity	GO:0016021|integral to membrane;GO:0009705|plant-type vacuole membrane
c192803_g1	162.592	7.34512	0.000218126	0.00470263	up	yes	succinate dehydrogenase iron-sulfur protein, mitochondrial precursor [Clavispora lusitaniae ATCC 42720]	RecName: Full=Succinate dehydrogenase [ubiquinone] iron-sulfur subunit, mitochondrial;^Eukaryota; Metazoa; Ecdysozoa; Arthropoda; Hexapoda; Insecta; Pterygota; Neoptera; Endopterygota; Diptera; Brachycera; Muscomorpha; Ephydroidea; Drosophilidae; Drosophila; Sophophora	RecName: Full=Succinate dehydrogenase [ubiquinone] iron-sulfur subunit, mitochondrial;^Eukaryota; Metazoa; Ecdysozoa; Arthropoda; Hexapoda; Insecta; Pterygota; Neoptera; Endopterygota; Diptera; Brachycera; Muscomorpha; Ephydroidea; Drosophilidae; Drosophila; Sophophora	Succinate dehydrogenase/fumarate reductase, Fe-S protein subunit	GO:0006121|mitochondrial electron transport, succinate to ubiquinone;GO:0006099|tricarboxylic acid cycle	GO:0051537|2 iron, 2 sulfur cluster binding;GO:0051538|3 iron, 4 sulfur cluster binding;GO:0051539|4 iron, 4 sulfur cluster binding;GO:0009055|electron carrier activity;GO:0046872|metal ion binding;GO:0008177|succinate dehydrogenase (ubiquinone) activity;GO:0048039|ubiquinone binding	GO:0005875|microtubule associated complex;GO:0005749|mitochondrial respiratory chain complex II
c150079_g1	5.1401	2.3618	0.000789283	0.0124792	up	yes	hypothetical protein SETTUDRAFT_109885 [Setosphaeria turcica Et28A]	RecName: Full=Inorganic phosphate transporter 1-2;^Eukaryota; Viridiplantae; Streptophyta; Embryophyta; Tracheophyta; Spermatophyta; Magnoliophyta; Liliopsida; Poales; Poaceae; BEP clade; Ehrhartoideae; Oryzeae; Oryza	RecName: Full=Inorganic phosphate transporter 1-2;^Eukaryota; Viridiplantae; Streptophyta; Embryophyta; Tracheophyta; Spermatophyta; Magnoliophyta; Liliopsida; Poales; Poaceae; BEP clade; Ehrhartoideae; Oryzeae; Oryza	Permeases of the major facilitator superfamily	GO:0016036|cellular response to phosphate starvation;GO:0006817|phosphate ion transport;GO:0009737|response to abscisic acid stimulus	GO:0005315|inorganic phosphate transmembrane transporter activity;GO:0015293|symporter activity	GO:0016021|integral to membrane;GO:0005634|nucleus;GO:0005886|plasma membrane;GO:0005773|vacuole
c119530_g1	0.0914485	-3.4509	0.000453037	0.0081885	down	yes	PREDICTED: phospholipase D delta-like [Fragaria vesca subsp. vesca]	RecName: Full=Phospholipase D delta;^Eukaryota; Viridiplantae; Streptophyta; Embryophyta; Tracheophyta; Spermatophyta; Magnoliophyta; eudicotyledons; core eudicotyledons; rosids; malvids; Brassicales; Brassicaceae; Camelineae; Arabidopsis`sp|Q9C5Y0|PLDD1_ARATH	RecName: Full=Phospholipase D delta;^Eukaryota; Viridiplantae; Streptophyta; Embryophyta; Tracheophyta; Spermatophyta; Magnoliophyta; eudicotyledons; core eudicotyledons; rosids; malvids; Brassicales; Brassicaceae; Camelineae; Arabidopsis	Phosphatidylserine/phosphatidylglycerophosphate/cardiolipin synthases and related enzymes	GO:0016042|lipid catabolic process;GO:0046473|phosphatidic acid metabolic process;GO:0046470|phosphatidylcholine metabolic process;GO:0009789|positive regulation of abscisic acid mediated signaling pathway;GO:0012501|programmed cell death;GO:0090333|regulation of stomatal closure;GO:0009409|response to cold	GO:0005509|calcium ion binding;GO:0070290|NAPE-specific phospholipase D activity;GO:0004630|phospholipase D activity	GO:0005886|plasma membrane;GO:0009506|plasmodesma;GO:0005773|vacuole
c155573_g5	44.8978	5.48857	6.70227e-06	0.000284857	up	yes	Histone H4 [Zostera marina]	RecName: Full=Histone H4;^Eukaryota; Metazoa; Chordata; Craniata; Vertebrata; Euteleostomi; Amphibia; Batrachia; Anura; Pipoidea; Pipidae; Xenopodinae; Xenopus; Silurana	RecName: Full=Histone H4;^Eukaryota; Metazoa; Chordata; Craniata; Vertebrata; Euteleostomi; Amphibia; Batrachia; Anura; Pipoidea; Pipidae; Xenopodinae; Xenopus; Silurana	Histones H3 and H4	GO:0006334|nucleosome assembly	GO:0003677|DNA binding	GO:0000786|nucleosome;GO:0005634|nucleus
c156041_g2	2.27798	1.18775	0.000138945	0.00330331	up	yes	PREDICTED: serine carboxypeptidase-like 50 [Fragaria vesca subsp. vesca]	RecName: Full=Serine carboxypeptidase-like 50;^Eukaryota; Viridiplantae; Streptophyta; Embryophyta; Tracheophyta; Spermatophyta; Magnoliophyta; eudicotyledons; core eudicotyledons; rosids; malvids; Brassicales; Brassicaceae; Camelineae; Arabidopsis	RecName: Full=Serine carboxypeptidase-like 50;^Eukaryota; Viridiplantae; Streptophyta; Embryophyta; Tracheophyta; Spermatophyta; Magnoliophyta; eudicotyledons; core eudicotyledons; rosids; malvids; Brassicales; Brassicaceae; Camelineae; Arabidopsis	Carboxypeptidase C (cathepsin A)	GO:0006508|proteolysis	GO:0004185|serine-type carboxypeptidase activity	GO:0005576|extracellular region;GO:0005773|vacuole
c158258_g2	0.264881	-1.91658	0.0050944	0.0471455	down	yes	PREDICTED: putative pectinesterase/pectinesterase inhibitor 22 [Fragaria vesca subsp. vesca]	RecName: Full=Putative pectinesterase/pectinesterase inhibitor 22;^Eukaryota; Viridiplantae; Streptophyta; Embryophyta; Tracheophyta; Spermatophyta; Magnoliophyta; eudicotyledons; core eudicotyledons; rosids; malvids; Brassicales; Brassicaceae; Camelineae; Arabidopsis`sp|Q9M9W7|PME22_ARATH	RecName: Full=Putative pectinesterase/pectinesterase inhibitor 22;^Eukaryota; Viridiplantae; Streptophyta; Embryophyta; Tracheophyta; Spermatophyta; Magnoliophyta; eudicotyledons; core eudicotyledons; rosids; malvids; Brassicales; Brassicaceae; Camelineae; Arabidopsis`sp|Q9M9W7|PME22_ARATH	Pectin methylesterase	GO:0042545|cell wall modification;GO:0043086|negative regulation of catalytic activity;GO:0045490|pectin catabolic process	GO:0045330|aspartyl esterase activity;GO:0004857|enzyme inhibitor activity;GO:0030599|pectinesterase activity	GO:0005618|cell wall;GO:0005576|extracellular region
c149790_g2	0.460961	-1.11728	8.30505e-06	0.00033864	down	yes	PREDICTED: cellulose synthase A catalytic subunit 2 [UDP-forming]-like [Fragaria vesca subsp. vesca]	RecName: Full=Cellulose synthase A catalytic subunit 6 [UDP-forming];^Eukaryota; Viridiplantae; Streptophyta; Embryophyta; Tracheophyta; Spermatophyta; Magnoliophyta; eudicotyledons; core eudicotyledons; rosids; malvids; Brassicales; Brassicaceae; Camelineae; Arabidopsis	RecName: Full=Cellulose synthase A catalytic subunit 6 [UDP-forming];^Eukaryota; Viridiplantae; Streptophyta; Embryophyta; Tracheophyta; Spermatophyta; Magnoliophyta; eudicotyledons; core eudicotyledons; rosids; malvids; Brassicales; Brassicaceae; Camelineae; Arabidopsis	Glycosyltransferases, probably involved in cell wall biogenesis	GO:0016049|cell growth;GO:0030244|cellulose biosynthetic process;GO:0043622|cortical microtubule organization;GO:0009833|primary cell wall biogenesis	GO:0016760|cellulose synthase (UDP-forming) activity;GO:0046872|metal ion binding;GO:0008270|zinc ion binding	GO:0010330|cellulose synthase complex;GO:0005794|Golgi apparatus;GO:0016021|integral to membrane;GO:0005886|plasma membrane
c123416_g1	0.448263	-1.15758	9.94915e-10	1.30594e-07	down	yes	PREDICTED: phosphomethylethanolamine N-methyltransferase-like [Fragaria vesca subsp. vesca]	RecName: Full=Phosphoethanolamine N-methyltransferase 1;^Eukaryota; Viridiplantae; Streptophyta; Embryophyta; Tracheophyta; Spermatophyta; Magnoliophyta; eudicotyledons; core eudicotyledons; rosids; malvids; Brassicales; Brassicaceae; Camelineae; Arabidopsis	RecName: Full=Phosphoethanolamine N-methyltransferase 1;^Eukaryota; Viridiplantae; Streptophyta; Embryophyta; Tracheophyta; Spermatophyta; Magnoliophyta; eudicotyledons; core eudicotyledons; rosids; malvids; Brassicales; Brassicaceae; Camelineae; Arabidopsis	SAM-dependent methyltransferases	GO:0042425|choline biosynthetic process;GO:0006656|phosphatidylcholine biosynthetic process;GO:0009555|pollen development;GO:0009860|pollen tube growth;GO:0010183|pollen tube guidance;GO:0048528|post-embryonic root development	GO:0000234|phosphoethanolamine N-methyltransferase activity	GO:0005829|cytosol
c149357_g1	5.04108	2.33373	0.00428107	0.0419543	up	yes	hypothetical protein PTT_16056 [Pyrenophora teres f. teres 0-1]	RecName: Full=Threonine--tRNA ligase, cytoplasmic;^Eukaryota; Fungi; Dikarya; Ascomycota; Taphrinomycotina; Schizosaccharomycetes; Schizosaccharomycetales; Schizosaccharomycetaceae; Schizosaccharomyces	RecName: Full=Threonine--tRNA ligase, cytoplasmic;^Eukaryota; Fungi; Dikarya; Ascomycota; Taphrinomycotina; Schizosaccharomycetes; Schizosaccharomycetales; Schizosaccharomycetaceae; Schizosaccharomyces	Threonyl-tRNA synthetase	GO:0002181|cytoplasmic translation;GO:0006435|threonyl-tRNA aminoacylation	GO:0005524|ATP binding;GO:0004829|threonine-tRNA ligase activity	GO:0005829|cytosol
c129546_g2	2.26429	1.17906	1.42148e-05	0.000530976	up	yes	PREDICTED: cytochrome P450 CYP749A22-like [Fragaria vesca subsp. vesca]	RecName: Full=Cytochrome P450 734A1;^Eukaryota; Viridiplantae; Streptophyta; Embryophyta; Tracheophyta; Spermatophyta; Magnoliophyta; eudicotyledons; core eudicotyledons; rosids; malvids; Brassicales; Brassicaceae; Camelineae; Arabidopsis	RecName: Full=Cytochrome P450 734A1;^Eukaryota; Viridiplantae; Streptophyta; Embryophyta; Tracheophyta; Spermatophyta; Magnoliophyta; eudicotyledons; core eudicotyledons; rosids; malvids; Brassicales; Brassicaceae; Camelineae; Arabidopsis	Cytochrome P450	GO:0010268|brassinosteroid homeostasis;GO:0016131|brassinosteroid metabolic process;GO:0040008|regulation of growth;GO:0009741|response to brassinosteroid stimulus;GO:0009416|response to light stimulus	GO:0009055|electron carrier activity;GO:0020037|heme binding;GO:0005506|iron ion binding;GO:0016705|oxidoreductase activity, acting on paired donors, with incorporation or reduction of molecular oxygen;GO:0008395|steroid hydroxylase activity	GO:0016021|integral to membrane
c151996_g1	86.1157	6.4282	0.00294603	0.0324491	up	yes	hypothetical protein TREMEDRAFT_45881 [Tremella mesenterica DSM 1558]	RecName: Full=Cytochrome c1, heme protein, mitochondrial;^Eukaryota; Fungi; Dikarya; Ascomycota; Saccharomycotina; Saccharomycetes; Saccharomycetales; Saccharomycetaceae; Saccharomyces	RecName: Full=Cytochrome c1, heme protein, mitochondrial;^Eukaryota; Fungi; Dikarya; Ascomycota; Saccharomycotina; Saccharomycetes; Saccharomycetales; Saccharomycetaceae; Saccharomyces	Cytochrome c1	GO:0006122|mitochondrial electron transport, ubiquinol to cytochrome c	GO:0045153|electron transporter, transferring electrons within CoQH2-cytochrome c reductase complex activity;GO:0020037|heme binding;GO:0005506|iron ion binding	GO:0005829|cytosol;GO:0016021|integral to membrane;GO:0005758|mitochondrial intermembrane space;GO:0005750|mitochondrial respiratory chain complex III
c160268_g4	0.333385	-1.58474	3.14851e-13	7.98613e-11	down	yes	PREDICTED: glycerol-3-phosphate dehydrogenase [NAD(+)] GPDHC1, cytosolic [Malus domestica]	RecName: Full=Glycerol-3-phosphate dehydrogenase [NAD(P)+] 1;^Bacteria; Actinobacteria; Actinobacteridae; Actinomycetales; Corynebacterineae; Nocardiaceae; Rhodococcus	RecName: Full=Glycerol-3-phosphate dehydrogenase [NAD(P)+] 1;^Bacteria; Actinobacteria; Actinobacteridae; Actinomycetales; Corynebacterineae; Nocardiaceae; Rhodococcus	Glycerol-3-phosphate dehydrogenase	GO:0005975|carbohydrate metabolic process;GO:0046168|glycerol-3-phosphate catabolic process;GO:0006650|glycerophospholipid metabolic process;GO:0008654|phospholipid biosynthetic process	GO:0047952|glycerol-3-phosphate dehydrogenase [NAD(P)+] activity;GO:0004367|glycerol-3-phosphate dehydrogenase [NAD+] activity;GO:0051287|NAD binding	GO:0009331|glycerol-3-phosphate dehydrogenase complex
c147692_g1	131.458	7.03846	0.00150308	0.0200284	up	yes	elongation factor 1-alpha, partial [Valsa mali var. mali]	RecName: Full=Elongation factor 1-alpha 1;^Eukaryota; Metazoa; Ecdysozoa; Arthropoda; Hexapoda; Insecta; Pterygota; Neoptera; Endopterygota; Diptera; Brachycera; Muscomorpha; Ephydroidea; Drosophilidae; Drosophila; Sophophora	RecName: Full=Elongation factor 1-alpha 1;^Eukaryota; Metazoa; Ecdysozoa; Arthropoda; Hexapoda; Insecta; Pterygota; Neoptera; Endopterygota; Diptera; Brachycera; Muscomorpha; Ephydroidea; Drosophilidae; Drosophila; Sophophora	Translation elongation factor EF-1alpha (GTPase)	GO:0008340|determination of adult lifespan;GO:0006184|GTP catabolic process	GO:0005525|GTP binding;GO:0003924|GTPase activity;GO:0003746|translation elongation factor activity	GO:0005829|cytosol;GO:0005853|eukaryotic translation elongation factor 1 complex;GO:0005811|lipid particle;GO:0005875|microtubule associated complex
c156834_g1	0.437932	-1.19122	0.00302976	0.0331107	down	yes	PREDICTED: probable cinnamyl alcohol dehydrogenase 9 [Fragaria vesca subsp. vesca]	RecName: Full=Probable cinnamyl alcohol dehydrogenase 9;^Eukaryota; Viridiplantae; Streptophyta; Embryophyta; Tracheophyta; Spermatophyta; Magnoliophyta; eudicotyledons; core eudicotyledons; rosids; malvids; Brassicales; Brassicaceae; Camelineae; Arabidopsis	RecName: Full=Probable cinnamyl alcohol dehydrogenase 9;^Eukaryota; Viridiplantae; Streptophyta; Embryophyta; Tracheophyta; Spermatophyta; Magnoliophyta; eudicotyledons; core eudicotyledons; rosids; malvids; Brassicales; Brassicaceae; Camelineae; Arabidopsis	Zn-dependent alcohol dehydrogenases	GO:0009809|lignin biosynthetic process	GO:0045551|cinnamyl-alcohol dehydrogenase activity;GO:0046872|metal ion binding;GO:0000166|nucleotide binding;GO:0052747|sinapyl alcohol dehydrogenase activity;GO:0008270|zinc ion binding	GO:0048046|apoplast
c127986_g1	2347	11.1966	5.75546e-09	6.33056e-07	up	yes	Putative Polyadenylate-binding protein [Rhizopus microsporus]	RecName: Full=Polyadenylate-binding protein 4;^Eukaryota; Metazoa; Chordata; Craniata; Vertebrata; Euteleostomi; Mammalia; Eutheria; Euarchontoglires; Primates; Haplorrhini; Catarrhini; Hominidae; Homo	RecName: Full=Polyadenylate-binding protein 1;^Eukaryota; Metazoa; Chordata; Craniata; Vertebrata; Euteleostomi; Mammalia; Eutheria; Euarchontoglires; Primates; Haplorrhini; Catarrhini; Hominidae; Homo	RNA-binding proteins (RRM domain)	GO:0006378|mRNA polyadenylation;GO:0000398|mRNA splicing, via spliceosome;GO:0048255|mRNA stabilization;GO:2000623|negative regulation of nuclear-transcribed mRNA catabolic process, nonsense-mediated decay;GO:0000184|nuclear-transcribed mRNA catabolic process, nonsense-mediated decay;GO:0000289|nuclear-transcribed mRNA poly(A) tail shortening;GO:0006413|translational initiation	GO:0000166|nucleotide binding;GO:0008143|poly(A) RNA binding;GO:0008494|translation activator activity	GO:0071013|catalytic step 2 spliceosome;GO:0010494|cytoplasmic stress granule;GO:0005829|cytosol
c187404_g1	96.1267	6.58687	0.00391631	0.0394147	up	yes	SPOSA6832_03479, partial [Sporidiobolus salmonicolor]	RecName: Full=60S ribosomal protein L21-A;^Eukaryota; Fungi; Dikarya; Ascomycota; Taphrinomycotina; Schizosaccharomycetes; Schizosaccharomycetales; Schizosaccharomycetaceae; Schizosaccharomyces	RecName: Full=60S ribosomal protein L21-A;^Eukaryota; Fungi; Dikarya; Ascomycota; Taphrinomycotina; Schizosaccharomycetes; Schizosaccharomycetales; Schizosaccharomycetaceae; Schizosaccharomyces	Ribosomal protein L21E	GO:0002181|cytoplasmic translation	GO:0003735|structural constituent of ribosome	GO:0022625|cytosolic large ribosomal subunit
c148741_g1	3.07987	1.62287	0.00176132	0.0224136	up	yes	60S ribosomal protein L15 [Pyrenophora teres f. teres 0-1]	RecName: Full=60S ribosomal protein L15;^Eukaryota; Fungi; Dikarya; Ascomycota; Pezizomycotina; Sordariomycetes; Sordariomycetidae; Sordariales; Sordariaceae; Neurospora	RecName: Full=60S ribosomal protein L15;^Eukaryota; Fungi; Dikarya; Ascomycota; Pezizomycotina; Sordariomycetes; Sordariomycetidae; Sordariales; Sordariaceae; Neurospora	Ribosomal protein L15E	GO:0006412|translation	GO:0003735|structural constituent of ribosome	GO:0005840|ribosome
c155725_g1	4.9461	2.30629	0.00502836	0.0467027	up	yes	hypothetical protein COCMIDRAFT_92840 [Bipolaris oryzae ATCC 44560]	RecName: Full=37S ribosomal protein S5, mitochondrial;^Eukaryota; Fungi; Dikarya; Ascomycota; Saccharomycotina; Saccharomycetes; Saccharomycetales; Saccharomycetaceae; Saccharomyces	RecName: Full=37S ribosomal protein S5, mitochondrial;^Eukaryota; Fungi; Dikarya; Ascomycota; Saccharomycotina; Saccharomycetes; Saccharomycetales; Saccharomycetaceae; Saccharomyces	Ribosomal protein S5	GO:0032543|mitochondrial translation	GO:0003723|RNA binding;GO:0003735|structural constituent of ribosome	GO:0005763|mitochondrial small ribosomal subunit
c149790_g1	0.471986	-1.08318	0.000891841	0.0136845	down	yes	PREDICTED: cellulose synthase A catalytic subunit 2 [UDP-forming]-like [Fragaria vesca subsp. vesca]	RecName: Full=Probable cellulose synthase A catalytic subunit 9 [UDP-forming];^Eukaryota; Viridiplantae; Streptophyta; Embryophyta; Tracheophyta; Spermatophyta; Magnoliophyta; eudicotyledons; core eudicotyledons; rosids; malvids; Brassicales; Brassicaceae; Camelineae; Arabidopsis	RecName: Full=Probable cellulose synthase A catalytic subunit 9 [UDP-forming];^Eukaryota; Viridiplantae; Streptophyta; Embryophyta; Tracheophyta; Spermatophyta; Magnoliophyta; eudicotyledons; core eudicotyledons; rosids; malvids; Brassicales; Brassicaceae; Camelineae; Arabidopsis	Glycosyltransferases, probably involved in cell wall biogenesis	GO:0030244|cellulose biosynthetic process;GO:0010214|seed coat development	GO:0016760|cellulose synthase (UDP-forming) activity;GO:0046872|metal ion binding;GO:0008270|zinc ion binding	GO:0016021|integral to membrane;GO:0005886|plasma membrane
c151744_g1	320.243	8.32302	1.41556e-05	0.000529627	up	yes	heat shock protein 60 [Rhizophagus intraradices]	RecName: Full=60 kDa heat shock protein, mitochondrial;^Eukaryota; Metazoa; Ecdysozoa; Arthropoda; Hexapoda; Insecta; Pterygota; Neoptera; Endopterygota; Diptera; Brachycera; Muscomorpha; Ephydroidea; Drosophilidae; Drosophila; Sophophora	RecName: Full=60 kDa heat shock protein, mitochondrial;^Eukaryota; Metazoa; Ecdysozoa; Arthropoda; Hexapoda; Insecta; Pterygota; Neoptera; Endopterygota; Diptera; Brachycera; Muscomorpha; Ephydroidea; Drosophilidae; Drosophila; Sophophora	Chaperonin GroEL (HSP60 family)	GO:0034605|cellular response to heat;GO:0007005|mitochondrion organization;GO:0042026|protein refolding	GO:0005524|ATP binding	GO:0005811|lipid particle;GO:0005875|microtubule associated complex;GO:0005743|mitochondrial inner membrane;GO:0005759|mitochondrial matrix
c21039_g1	106.681	6.73716	0.000976993	0.0146311	up	yes	Os12g0607100 [Oryza sativa Japonica Group]	RecName: Full=Eukaryotic translation initiation factor 2 subunit 3;^Eukaryota; Metazoa; Chordata; Craniata; Vertebrata; Euteleostomi; Mammalia; Eutheria; Euarchontoglires; Glires; Rodentia; Sciurognathi; Muroidea; Muridae; Murinae; Rattus	RecName: Full=Eukaryotic translation initiation factor 2 subunit 3;^Eukaryota; Metazoa; Chordata; Craniata; Vertebrata; Euteleostomi; Mammalia; Eutheria; Euarchontoglires; Primates; Haplorrhini; Catarrhini; Hominidae; Homo	Translation initiation factor 2, gamma subunit (eIF-2gamma; GTPase)	.	GO:0005525|GTP binding;GO:0003924|GTPase activity;GO:0003743|translation initiation factor activity	GO:0005829|cytosol
c148025_g1	2.85352	1.51274	1.16413e-06	6.55917e-05	up	yes	ATP binding protein [Rosa rugosa]	RecName: Full=Probable mitochondrial chaperone bcs1;^Eukaryota; Fungi; Dikarya; Ascomycota; Taphrinomycotina; Schizosaccharomycetes; Schizosaccharomycetales; Schizosaccharomycetaceae; Schizosaccharomyces	RecName: Full=Probable mitochondrial chaperone bcs1;^Eukaryota; Fungi; Dikarya; Ascomycota; Taphrinomycotina; Schizosaccharomycetes; Schizosaccharomycetales; Schizosaccharomycetaceae; Schizosaccharomyces	ATP-dependent Zn proteases	GO:0043623|cellular protein complex assembly;GO:0016226|iron-sulfur cluster assembly	GO:0005524|ATP binding;GO:0042623|ATPase activity, coupled	GO:0016021|integral to membrane;GO:0005743|mitochondrial inner membrane
c158949_g1	5.35333	2.42044	0.00319508	0.0343431	up	yes	60S ribosomal protein L6-B [Sphaerulina musiva SO2202]	RecName: Full=60S ribosomal protein L6-A;^Eukaryota; Fungi; Dikarya; Ascomycota; Saccharomycotina; Saccharomycetes; Saccharomycetales; Saccharomycetaceae; Saccharomyces	RecName: Full=60S ribosomal protein L6-A;^Eukaryota; Fungi; Dikarya; Ascomycota; Saccharomycotina; Saccharomycetes; Saccharomycetales; Saccharomycetaceae; Saccharomyces	Ribosomal protein L14E/L6E/L27E	GO:0002181|cytoplasmic translation;GO:0000027|ribosomal large subunit assembly	GO:0003723|RNA binding;GO:0003735|structural constituent of ribosome	GO:0022625|cytosolic large ribosomal subunit
c192069_g1	4.94455	2.30584	6.90923e-16	2.9666e-13	up	yes	PREDICTED: protein TRANSPARENT TESTA 12-like [Fragaria vesca subsp. vesca]	RecName: Full=Protein TRANSPARENT TESTA 12;^Eukaryota; Viridiplantae; Streptophyta; Embryophyta; Tracheophyta; Spermatophyta; Magnoliophyta; eudicotyledons; core eudicotyledons; rosids; malvids; Brassicales; Brassicaceae; Camelineae; Arabidopsis	RecName: Full=Protein TRANSPARENT TESTA 12;^Eukaryota; Viridiplantae; Streptophyta; Embryophyta; Tracheophyta; Spermatophyta; Magnoliophyta; eudicotyledons; core eudicotyledons; rosids; malvids; Brassicales; Brassicaceae; Camelineae; Arabidopsis	Na+-driven multidrug efflux pump	GO:0009813|flavonoid biosynthetic process;GO:0010231|maintenance of seed dormancy;GO:0010023|proanthocyanidin biosynthetic process	GO:0015238|drug transmembrane transporter activity;GO:0015299|solute:hydrogen antiporter activity	GO:0016021|integral to membrane;GO:0009705|plant-type vacuole membrane
c113107_g1	0.21876	-2.19258	5.11892e-28	9.35515e-25	down	yes	PREDICTED: post-GPI attachment to proteins factor 3 [Fragaria vesca subsp. vesca]	RecName: Full=Post-GPI attachment to proteins factor 3;^Eukaryota; Metazoa; Chordata; Craniata; Vertebrata; Euteleostomi; Amphibia; Batrachia; Anura; Pipoidea; Pipidae; Xenopodinae; Xenopus; Silurana	RecName: Full=Post-GPI attachment to proteins factor 3;^Eukaryota; Metazoa; Chordata; Craniata; Vertebrata; Euteleostomi; Amphibia; Batrachia; Anura; Pipoidea; Pipidae; Xenopodinae; Xenopus; Silurana	Predicted membrane protein	GO:0006506|GPI anchor biosynthetic process;GO:0006505|GPI anchor metabolic process	GO:0016788|hydrolase activity, acting on ester bonds	GO:0000139|Golgi membrane;GO:0016021|integral to membrane;GO:0031227|intrinsic to endoplasmic reticulum membrane
c158300_g2	2.69345	1.42946	6.6126e-05	0.00180926	up	yes	PREDICTED: two-component response regulator ARR12 [Fragaria vesca subsp. vesca]	RecName: Full=Two-component response regulator ARR12;^Eukaryota; Viridiplantae; Streptophyta; Embryophyta; Tracheophyta; Spermatophyta; Magnoliophyta; eudicotyledons; core eudicotyledons; rosids; malvids; Brassicales; Brassicaceae; Camelineae; Arabidopsis	RecName: Full=Two-component response regulator ARR12;^Eukaryota; Viridiplantae; Streptophyta; Embryophyta; Tracheophyta; Spermatophyta; Magnoliophyta; eudicotyledons; core eudicotyledons; rosids; malvids; Brassicales; Brassicaceae; Camelineae; Arabidopsis	Response regulator containing CheY-like receiver, AAA-type ATPase, and DNA-binding domains	GO:0009736|cytokinin mediated signaling pathway;GO:0080022|primary root development;GO:0031537|regulation of anthocyanin metabolic process;GO:0010380|regulation of chlorophyll biosynthetic process;GO:0048367|shoot development;GO:0006351|transcription, DNA-dependent	GO:0003682|chromatin binding;GO:0003677|DNA binding;GO:0000156|phosphorelay response regulator activity;GO:0003700|sequence-specific DNA binding transcription factor activity	GO:0005634|nucleus
c106598_g1	2.93784	1.55476	0.0017302	0.0221543	up	yes	PREDICTED: protein LYK5-like [Fragaria vesca subsp. vesca]	RecName: Full=Protein kinase 2A, chloroplastic;^Eukaryota; Viridiplantae; Streptophyta; Embryophyta; Tracheophyta; Spermatophyta; Magnoliophyta; eudicotyledons; core eudicotyledons; rosids; malvids; Brassicales; Brassicaceae; Camelineae; Arabidopsis	RecName: Full=Probable receptor-like protein kinase At1g49730;^Eukaryota; Viridiplantae; Streptophyta; Embryophyta; Tracheophyta; Spermatophyta; Magnoliophyta; eudicotyledons; core eudicotyledons; rosids; malvids; Brassicales; Brassicaceae; Camelineae; Arabidopsis	Serine/threonine protein kinase	.	GO:0005524|ATP binding;GO:0004674|protein serine/threonine kinase activity	GO:0016021|integral to membrane;GO:0005886|plasma membrane
c103204_g1	87.826	6.45658	0.000567339	0.00970413	up	yes	Putative Aconitate hydratase, mitochondrial [Absidia idahoensis var. thermophila]	RecName: Full=Probable aconitate hydratase, mitochondrial;^Eukaryota; Metazoa; Ecdysozoa; Nematoda; Chromadorea; Rhabditida; Rhabditoidea; Rhabditidae; Peloderinae; Caenorhabditis	RecName: Full=Probable aconitate hydratase, mitochondrial;^Eukaryota; Metazoa; Ecdysozoa; Nematoda; Chromadorea; Rhabditida; Rhabditoidea; Rhabditidae; Peloderinae; Caenorhabditis	Aconitase A	GO:0008340|determination of adult lifespan;GO:0009792|embryo development ending in birth or egg hatching;GO:0040007|growth;GO:0040035|hermaphrodite genitalia development;GO:0040011|locomotion;GO:0002119|nematode larval development;GO:0016246|RNA interference;GO:0006099|tricarboxylic acid cycle	GO:0051539|4 iron, 4 sulfur cluster binding;GO:0052632|citrate hydro-lyase (cis-aconitate-forming) activity;GO:0052633|isocitrate hydro-lyase (cis-aconitate-forming) activity;GO:0046872|metal ion binding	GO:0005739|mitochondrion
c159442_g1	5.40284	2.43372	0.000477869	0.00855136	up	yes	hypothetical protein SETTUDRAFT_99250 [Setosphaeria turcica Et28A]	RecName: Full=Homoisocitrate dehydrogenase, mitochondrial;^Eukaryota; Fungi; Dikarya; Ascomycota; Saccharomycotina; Saccharomycetes; Saccharomycetales; Saccharomycetaceae; Saccharomyces	RecName: Full=Probable homoisocitrate dehydrogenase;^Eukaryota; Fungi; Dikarya; Ascomycota; Taphrinomycotina; Schizosaccharomycetes; Schizosaccharomycetales; Schizosaccharomycetaceae; Schizosaccharomyces	Isocitrate/isopropylmalate dehydrogenase	GO:0006091|generation of precursor metabolites and energy;GO:0009085|lysine biosynthetic process;GO:0019878|lysine biosynthetic process via aminoadipic acid	GO:0047046|homoisocitrate dehydrogenase activity;GO:0000287|magnesium ion binding;GO:0051287|NAD binding	GO:0005739|mitochondrion
c161955_g1	0.197222	-2.34211	2.97575e-32	7.06989e-29	down	yes	PREDICTED: peroxidase P7-like [Fragaria vesca subsp. vesca]	RecName: Full=Peroxidase 52;^Eukaryota; Viridiplantae; Streptophyta; Embryophyta; Tracheophyta; Spermatophyta; Magnoliophyta; eudicotyledons; core eudicotyledons; rosids; malvids; Brassicales; Brassicaceae; Camelineae; Arabidopsis	RecName: Full=Peroxidase 4;^Eukaryota; Viridiplantae; Streptophyta; Embryophyta; Tracheophyta; Spermatophyta; Magnoliophyta; eudicotyledons; core eudicotyledons; rosids; Vitales; Vitaceae; Vitis	.	GO:0042744|hydrogen peroxide catabolic process	GO:0020037|heme binding;GO:0046872|metal ion binding;GO:0004601|peroxidase activity	GO:0005576|extracellular region
c143884_g3	0.368075	-1.44193	0.00543748	0.0492071	down	yes	PREDICTED: laccase-4 [Fragaria vesca subsp. vesca]	RecName: Full=Laccase-4;^Eukaryota; Viridiplantae; Streptophyta; Embryophyta; Tracheophyta; Spermatophyta; Magnoliophyta; eudicotyledons; core eudicotyledons; rosids; malvids; Brassicales; Brassicaceae; Camelineae; Arabidopsis	RecName: Full=Laccase-4;^Eukaryota; Viridiplantae; Streptophyta; Embryophyta; Tracheophyta; Spermatophyta; Magnoliophyta; eudicotyledons; core eudicotyledons; rosids; malvids; Brassicales; Brassicaceae; Camelineae; Arabidopsis	Putative multicopper oxidases	GO:0009809|lignin biosynthetic process;GO:0046274|lignin catabolic process;GO:0009834|secondary cell wall biogenesis	GO:0005507|copper ion binding;GO:0052716|hydroquinone:oxygen oxidoreductase activity;GO:0016491|oxidoreductase activity	GO:0048046|apoplast
c125965_g1	2.12222	1.08557	4.45874e-05	0.00132195	up	yes	PREDICTED: protein TRANSPARENT TESTA 12 [Fragaria vesca subsp. vesca]	RecName: Full=Protein TRANSPARENT TESTA 12;^Eukaryota; Viridiplantae; Streptophyta; Embryophyta; Tracheophyta; Spermatophyta; Magnoliophyta; eudicotyledons; core eudicotyledons; rosids; malvids; Brassicales; Brassicaceae; Camelineae; Arabidopsis	RecName: Full=Protein TRANSPARENT TESTA 12;^Eukaryota; Viridiplantae; Streptophyta; Embryophyta; Tracheophyta; Spermatophyta; Magnoliophyta; eudicotyledons; core eudicotyledons; rosids; malvids; Brassicales; Brassicaceae; Camelineae; Arabidopsis	Na+-driven multidrug efflux pump	GO:0009813|flavonoid biosynthetic process;GO:0010231|maintenance of seed dormancy;GO:0010023|proanthocyanidin biosynthetic process	GO:0015238|drug transmembrane transporter activity;GO:0015299|solute:hydrogen antiporter activity	GO:0016021|integral to membrane;GO:0009705|plant-type vacuole membrane
c158610_g1	0.177382	-2.49507	4.62639e-07	2.95471e-05	down	yes	PREDICTED: SNF2 domain-containing protein CLASSY 3-like [Fragaria vesca subsp. vesca]	RecName: Full=DNA repair and recombination protein RAD54B;^Eukaryota; Metazoa; Chordata; Craniata; Vertebrata; Euteleostomi; Archosauria; Dinosauria; Saurischia; Theropoda; Coelurosauria; Aves; Neognathae; Galliformes; Phasianidae; Phasianinae; Gallus	RecName: Full=DNA repair and recombination protein RAD54B;^Eukaryota; Metazoa; Chordata; Craniata; Vertebrata; Euteleostomi; Archosauria; Dinosauria; Saurischia; Theropoda; Coelurosauria; Aves; Neognathae; Galliformes; Phasianidae; Phasianinae; Gallus	Superfamily II DNA/RNA helicases, SNF2 family	GO:0006281|DNA repair	GO:0005524|ATP binding;GO:0003677|DNA binding;GO:0004386|helicase activity	GO:0005634|nucleus
c158061_g1	2.0002	1.00014	0.00325169	0.0347212	up	yes	PREDICTED: purple acid phosphatase 15 [Fragaria vesca subsp. vesca]	RecName: Full=Purple acid phosphatase 15;^Eukaryota; Viridiplantae; Streptophyta; Embryophyta; Tracheophyta; Spermatophyta; Magnoliophyta; eudicotyledons; core eudicotyledons; rosids; malvids; Brassicales; Brassicaceae; Camelineae; Arabidopsis	RecName: Full=Purple acid phosphatase 15;^Eukaryota; Viridiplantae; Streptophyta; Embryophyta; Tracheophyta; Spermatophyta; Magnoliophyta; eudicotyledons; core eudicotyledons; rosids; malvids; Brassicales; Brassicaceae; Camelineae; Arabidopsis	Predicted phosphohydrolases	GO:0009846|pollen germination;GO:0009845|seed germination	GO:0003993|acid phosphatase activity;GO:0046872|metal ion binding	GO:0005576|extracellular region
c148527_g1	3.25812	1.70404	0.00262096	0.0298655	up	yes	hypothetical protein COCSADRAFT_186166 [Bipolaris sorokiniana ND90Pr]	RecName: Full=40S ribosomal protein S6-B;^Eukaryota; Fungi; Dikarya; Ascomycota; Taphrinomycotina; Schizosaccharomycetes; Schizosaccharomycetales; Schizosaccharomycetaceae; Schizosaccharomyces	RecName: Full=40S ribosomal protein S6-B;^Eukaryota; Fungi; Dikarya; Ascomycota; Taphrinomycotina; Schizosaccharomycetes; Schizosaccharomycetales; Schizosaccharomycetaceae; Schizosaccharomyces	Ribosomal protein S6E (S10)	GO:0002181|cytoplasmic translation;GO:0042254|ribosome biogenesis	GO:0003735|structural constituent of ribosome	GO:0022627|cytosolic small ribosomal subunit
c148273_g1	0.205042	-2.28601	5.69035e-12	1.16212e-09	down	yes	PREDICTED: laccase-13 [Fragaria vesca subsp. vesca]	RecName: Full=Laccase-3;^Eukaryota; Viridiplantae; Streptophyta; Embryophyta; Tracheophyta; Spermatophyta; Magnoliophyta; eudicotyledons; core eudicotyledons; rosids; malvids; Brassicales; Brassicaceae; Camelineae; Arabidopsis	RecName: Full=Laccase-3;^Eukaryota; Viridiplantae; Streptophyta; Embryophyta; Tracheophyta; Spermatophyta; Magnoliophyta; eudicotyledons; core eudicotyledons; rosids; malvids; Brassicales; Brassicaceae; Camelineae; Arabidopsis	Putative multicopper oxidases	GO:0046274|lignin catabolic process	GO:0005507|copper ion binding;GO:0052716|hydroquinone:oxygen oxidoreductase activity	GO:0048046|apoplast
c137795_g1	0.0940587	-3.41029	1.3002e-19	9.26349e-17	down	yes	PREDICTED: probable protein phosphatase 2C 24 [Fragaria vesca subsp. vesca]	RecName: Full=Protein phosphatase 2C 3;^Eukaryota; Viridiplantae; Streptophyta; Embryophyta; Tracheophyta; Spermatophyta; Magnoliophyta; eudicotyledons; core eudicotyledons; rosids; malvids; Brassicales; Brassicaceae; Camelineae; Arabidopsis`sp|Q9LNW3|P2C03_ARATH	RecName: Full=Protein phosphatase 2C 3;^Eukaryota; Viridiplantae; Streptophyta; Embryophyta; Tracheophyta; Spermatophyta; Magnoliophyta; eudicotyledons; core eudicotyledons; rosids; malvids; Brassicales; Brassicaceae; Camelineae; Arabidopsis	Serine/threonine protein phosphatase	GO:0006470|protein dephosphorylation	GO:0046872|metal ion binding;GO:0005267|potassium channel activity;GO:0004722|protein serine/threonine phosphatase activity	GO:0005886|plasma membrane
c155668_g1	3.78683	1.92099	0.00100061	0.0148822	up	yes	hypothetical protein COCHEDRAFT_1127194 [Bipolaris maydis C5]	RecName: Full=Aspartate aminotransferase, mitochondrial;^Eukaryota; Metazoa; Chordata; Craniata; Vertebrata; Euteleostomi; Mammalia; Eutheria; Euarchontoglires; Glires; Rodentia; Sciurognathi; Muroidea; Muridae; Murinae; Mus; Mus	RecName: Full=Aspartate aminotransferase, mitochondrial;^Eukaryota; Metazoa; Chordata; Craniata; Vertebrata; Euteleostomi; Mammalia; Eutheria; Euarchontoglires; Glires; Rodentia; Sciurognathi; Muroidea; Muridae; Murinae; Rattus	Aspartate/tyrosine/aromatic aminotransferase	GO:0006103|2-oxoglutarate metabolic process;GO:0006531|aspartate metabolic process;GO:0009058|biosynthetic process;GO:0015908|fatty acid transport;GO:0006536|glutamate metabolic process	GO:0016597|amino acid binding;GO:0019899|enzyme binding;GO:0016212|kynurenine-oxoglutarate transaminase activity;GO:0004069|L-aspartate:2-oxoglutarate aminotransferase activity;GO:0080130|L-phenylalanine:2-oxoglutarate aminotransferase activity;GO:0005543|phospholipid binding;GO:0042803|protein homodimerization activity;GO:0030170|pyridoxal phosphate binding	GO:0009986|cell surface;GO:0005743|mitochondrial inner membrane;GO:0005759|mitochondrial matrix;GO:0043204|perikaryon;GO:0005886|plasma membrane;GO:0043234|protein complex
c111259_g1	145.153	7.18143	0.00158086	0.0207774	up	yes	RHTO0S14e05292g1_1 [Rhodosporidium toruloides]	RecName: Full=60S ribosomal protein L13;^Eukaryota; Fungi; Dikarya; Ascomycota; Taphrinomycotina; Schizosaccharomycetes; Schizosaccharomycetales; Schizosaccharomycetaceae; Schizosaccharomyces	RecName: Full=60S ribosomal protein L13;^Eukaryota; Metazoa; Chordata; Craniata; Vertebrata; Euteleostomi; Actinopterygii; Neopterygii; Teleostei; Ostariophysi; Cypriniformes; Cyprinidae; Danio	Ribosomal protein L13E	GO:0051726|regulation of cell cycle;GO:0006412|translation	GO:0003735|structural constituent of ribosome	GO:0005840|ribosome
c136302_g1	0.429251	-1.22011	2.93005e-07	1.99464e-05	down	yes	PREDICTED: DAZ-associated protein 1 [Fragaria vesca subsp. vesca]	RecName: Full=Uncharacterized RNA-binding protein C660.15;^Eukaryota; Fungi; Dikarya; Ascomycota; Taphrinomycotina; Schizosaccharomycetes; Schizosaccharomycetales; Schizosaccharomycetaceae; Schizosaccharomyces`sp|O94432|YHKF_SCHPO	RecName: Full=Heavy metal-associated isoprenylated plant protein 26;^Eukaryota; Viridiplantae; Streptophyta; Embryophyta; Tracheophyta; Spermatophyta; Magnoliophyta; eudicotyledons; core eudicotyledons; rosids; malvids; Brassicales; Brassicaceae; Camelineae; Arabidopsis`sp|Q9SZN7|HIP26_ARATH	Glutathione peroxidase	GO:0010286|heat acclimation;GO:0030001|metal ion transport	GO:0046872|metal ion binding	GO:0031965|nuclear membrane;GO:0005886|plasma membrane;GO:0009506|plasmodesma
c136302_g1	0.429251	-1.22011	2.93005e-07	1.99464e-05	down	yes	PREDICTED: DAZ-associated protein 1 [Fragaria vesca subsp. vesca]	RecName: Full=Uncharacterized RNA-binding protein C660.15;^Eukaryota; Fungi; Dikarya; Ascomycota; Taphrinomycotina; Schizosaccharomycetes; Schizosaccharomycetales; Schizosaccharomycetaceae; Schizosaccharomyces`sp|O94432|YHKF_SCHPO	RecName: Full=Uncharacterized RNA-binding protein C660.15;^Eukaryota; Fungi; Dikarya; Ascomycota; Taphrinomycotina; Schizosaccharomycetes; Schizosaccharomycetales; Schizosaccharomycetaceae; Schizosaccharomyces`sp|O94432|YHKF_SCHPO	RNA-binding proteins (RRM domain)	GO:0006379|mRNA cleavage;GO:0006378|mRNA polyadenylation	GO:0003730|mRNA 3'-UTR binding;GO:0000166|nucleotide binding	GO:0005737|cytoplasm;GO:0005849|mRNA cleavage factor complex
c157334_g1	0.207462	-2.26908	3.13323e-11	5.62521e-09	down	yes	sucrose proton symporter 2 [Rosa hybrid cultivar]	RecName: Full=Sucrose transport protein SUC2;^Eukaryota; Viridiplantae; Streptophyta; Embryophyta; Tracheophyta; Spermatophyta; Magnoliophyta; eudicotyledons; core eudicotyledons; rosids; malvids; Brassicales; Brassicaceae; Camelineae; Arabidopsis	RecName: Full=Sucrose transport protein SUC2;^Eukaryota; Viridiplantae; Streptophyta; Embryophyta; Tracheophyta; Spermatophyta; Magnoliophyta; eudicotyledons; core eudicotyledons; rosids; malvids; Brassicales; Brassicaceae; Camelineae; Arabidopsis	Permeases of the major facilitator superfamily	GO:0005985|sucrose metabolic process	GO:0008506|sucrose:hydrogen symporter activity	GO:0005887|integral to plasma membrane;GO:0005886|plasma membrane
c160483_g1	12.4387	3.63677	0.00137561	0.0188406	up	yes	catalase-peroxidase [Cladophialophora immunda]	RecName: Full=Catalase-peroxidase;^Eukaryota; Fungi; Dikarya; Ascomycota; Pezizomycotina; Eurotiomycetes; Eurotiomycetidae; Eurotiales; Trichocomaceae; mitosporic Trichocomaceae; Aspergillus	RecName: Full=Catalase-peroxidase;^Eukaryota; Fungi; Dikarya; Ascomycota; Pezizomycotina; Eurotiomycetes; Eurotiomycetidae; Eurotiales; Trichocomaceae; mitosporic Trichocomaceae; Aspergillus	Catalase (peroxidase I)	GO:0042744|hydrogen peroxide catabolic process	GO:0004096|catalase activity;GO:0020037|heme binding;GO:0046872|metal ion binding	GO:0005737|cytoplasm
c128365_g1	0.0523093	-4.25679	0.00545931	0.0493297	down	yes	transaldolase [Aureobasidium pullulans EXF-150]	RecName: Full=Transaldolase;^Eukaryota; Fungi; Dikarya; Ascomycota; Saccharomycotina; Saccharomycetes; Saccharomycetales; Saccharomycetaceae; Saccharomyces	RecName: Full=Transaldolase;^Eukaryota; Fungi; Dikarya; Ascomycota; Saccharomycotina; Saccharomycetes; Saccharomycetales; Saccharomycetaceae; Saccharomyces	Transaldolase	GO:0006098|pentose-phosphate shunt	GO:0004801|sedoheptulose-7-phosphate:D-glyceraldehyde-3-phosphate glyceronetransferase activity	GO:0005737|cytoplasm;GO:0005634|nucleus
c200495_g1	296.945	8.21405	0.000112099	0.00277342	up	yes	predicted protein [Physcomitrella patens]	RecName: Full=60S ribosomal protein L23;^Eukaryota; Metazoa; Ecdysozoa; Arthropoda; Hexapoda; Insecta; Pterygota; Neoptera; Endopterygota; Diptera; Brachycera; Muscomorpha; Ephydroidea; Drosophilidae; Drosophila; Sophophora	RecName: Full=60S ribosomal protein L23;^Eukaryota; Metazoa; Ecdysozoa; Arthropoda; Hexapoda; Insecta; Pterygota; Neoptera; Endopterygota; Diptera; Brachycera; Muscomorpha; Ephydroidea; Drosophilidae; Drosophila; Sophophora	Ribosomal protein L14	GO:0000022|mitotic spindle elongation;GO:0022008|neurogenesis;GO:0006412|translation	GO:0003735|structural constituent of ribosome	GO:0005840|ribosome
c25641_g1	167.262	7.38596	0.000320947	0.00632513	up	yes	hypothetical protein PHYSODRAFT_557468 [Phytophthora sojae]	RecName: Full=Succinyl-CoA ligase [ADP/GDP-forming] subunit alpha, mitochondrial;^Eukaryota; Metazoa; Chordata; Craniata; Vertebrata; Euteleostomi; Mammalia; Eutheria; Euarchontoglires; Primates; Haplorrhini; Catarrhini; Hominidae; Homo	RecName: Full=Succinyl-CoA ligase [ADP/GDP-forming] subunit alpha, mitochondrial;^Eukaryota; Metazoa; Chordata; Craniata; Vertebrata; Euteleostomi; Mammalia; Eutheria; Euarchontoglires; Glires; Rodentia; Sciurognathi; Muroidea; Muridae; Murinae; Rattus	Succinyl-CoA synthetase, alpha subunit	GO:0006105|succinate metabolic process;GO:0006104|succinyl-CoA metabolic process;GO:0006099|tricarboxylic acid cycle	GO:0003878|ATP citrate synthase activity;GO:0048037|cofactor binding;GO:0019003|GDP binding;GO:0005525|GTP binding;GO:0046982|protein heterodimerization activity;GO:0004775|succinate-CoA ligase (ADP-forming) activity;GO:0004776|succinate-CoA ligase (GDP-forming) activity	GO:0005743|mitochondrial inner membrane;GO:0005886|plasma membrane;GO:0045244|succinate-CoA ligase complex (GDP-forming)
c169333_g1	0.486978	-1.03807	0.00316975	0.034171	down	yes	PREDICTED: ATP synthase subunit beta, mitochondrial [Glycine max]	RecName: Full=Glutamine--fructose-6-phosphate aminotransferase [isomerizing];^Bacteria; Proteobacteria; Gammaproteobacteria; Enterobacteriales; Enterobacteriaceae; Escherichia	RecName: Full=ATP synthase subunit alpha;^Bacteria; Proteobacteria; Gammaproteobacteria; Enterobacteriales; Enterobacteriaceae; Shigella	F0F1-type ATP synthase, alpha subunit	GO:0015991|ATP hydrolysis coupled proton transport;GO:0015986|ATP synthesis coupled proton transport	GO:0005524|ATP binding;GO:0046933|hydrogen ion transporting ATP synthase activity, rotational mechanism;GO:0046961|proton-transporting ATPase activity, rotational mechanism	GO:0005886|plasma membrane;GO:0045261|proton-transporting ATP synthase complex, catalytic core F(1)
c169333_g1	0.486978	-1.03807	0.00316975	0.034171	down	yes	PREDICTED: ATP synthase subunit beta, mitochondrial [Glycine max]	RecName: Full=Glutamine--fructose-6-phosphate aminotransferase [isomerizing];^Bacteria; Proteobacteria; Gammaproteobacteria; Enterobacteriales; Enterobacteriaceae; Escherichia	RecName: Full=Phosphate transport system permease protein PstA;^Bacteria; Proteobacteria; Gammaproteobacteria; Enterobacteriales; Enterobacteriaceae; Escherichia	ABC-type phosphate transport system, permease component	GO:0006974|response to DNA damage stimulus	GO:0005315|inorganic phosphate transmembrane transporter activity;GO:0015415|phosphate ion transmembrane-transporting ATPase activity	GO:0005887|integral to plasma membrane
c169333_g1	0.486978	-1.03807	0.00316975	0.034171	down	yes	PREDICTED: ATP synthase subunit beta, mitochondrial [Glycine max]	RecName: Full=Glutamine--fructose-6-phosphate aminotransferase [isomerizing];^Bacteria; Proteobacteria; Gammaproteobacteria; Enterobacteriales; Enterobacteriaceae; Escherichia	RecName: Full=Phosphate transport system permease protein PstC;^Bacteria; Proteobacteria; Gammaproteobacteria; Enterobacteriales; Enterobacteriaceae; Shigella	ABC-type phosphate transport system, permease component	GO:0006817|phosphate ion transport	GO:0005315|inorganic phosphate transmembrane transporter activity	GO:0016021|integral to membrane;GO:0005886|plasma membrane
c169333_g1	0.486978	-1.03807	0.00316975	0.034171	down	yes	PREDICTED: ATP synthase subunit beta, mitochondrial [Glycine max]	RecName: Full=Glutamine--fructose-6-phosphate aminotransferase [isomerizing];^Bacteria; Proteobacteria; Gammaproteobacteria; Enterobacteriales; Enterobacteriaceae; Escherichia	RecName: Full=Bifunctional protein GlmU;^Bacteria; Proteobacteria; Gammaproteobacteria; Enterobacteriales; Enterobacteriaceae; Escherichia	N-acetylglucosamine-1-phosphate uridyltransferase (contains nucleotidyltransferase and I-patch acetyltransferase domains)	GO:0000902|cell morphogenesis;GO:0009245|lipid A biosynthetic process;GO:0009103|lipopolysaccharide biosynthetic process;GO:0009252|peptidoglycan biosynthetic process;GO:0008360|regulation of cell shape;GO:0006048|UDP-N-acetylglucosamine biosynthetic process	GO:0019134|glucosamine-1-phosphate N-acetyltransferase activity;GO:0000287|magnesium ion binding;GO:0003977|UDP-N-acetylglucosamine diphosphorylase activity	GO:0005737|cytoplasm
c169333_g1	0.486978	-1.03807	0.00316975	0.034171	down	yes	PREDICTED: ATP synthase subunit beta, mitochondrial [Glycine max]	RecName: Full=Glutamine--fructose-6-phosphate aminotransferase [isomerizing];^Bacteria; Proteobacteria; Gammaproteobacteria; Enterobacteriales; Enterobacteriaceae; Escherichia	RecName: Full=Glutamine--fructose-6-phosphate aminotransferase [isomerizing];^Bacteria; Proteobacteria; Gammaproteobacteria; Enterobacteriales; Enterobacteriaceae; Escherichia	Glucosamine 6-phosphate synthetase, contains amidotransferase and phosphosugar isomerase domains	GO:0016051|carbohydrate biosynthetic process;GO:0006541|glutamine metabolic process;GO:0006048|UDP-N-acetylglucosamine biosynthetic process	GO:0030246|carbohydrate binding;GO:0004360|glutamine-fructose-6-phosphate transaminase (isomerizing) activity	GO:0005829|cytosol
c169333_g1	0.486978	-1.03807	0.00316975	0.034171	down	yes	PREDICTED: ATP synthase subunit beta, mitochondrial [Glycine max]	RecName: Full=Glutamine--fructose-6-phosphate aminotransferase [isomerizing];^Bacteria; Proteobacteria; Gammaproteobacteria; Enterobacteriales; Enterobacteriaceae; Escherichia	RecName: Full=Phosphate-binding protein PstS;^Bacteria; Proteobacteria; Gammaproteobacteria; Enterobacteriales; Enterobacteriaceae; Shigella	ABC-type phosphate transport system, periplasmic component	GO:0035435|phosphate ion transmembrane transport	GO:0042301|phosphate ion binding	GO:0043190|ATP-binding cassette (ABC) transporter complex;GO:0042597|periplasmic space
c169333_g1	0.486978	-1.03807	0.00316975	0.034171	down	yes	PREDICTED: ATP synthase subunit beta, mitochondrial [Glycine max]	RecName: Full=Glutamine--fructose-6-phosphate aminotransferase [isomerizing];^Bacteria; Proteobacteria; Gammaproteobacteria; Enterobacteriales; Enterobacteriaceae; Escherichia	RecName: Full=ATP synthase epsilon chain;^Bacteria; Proteobacteria; Gammaproteobacteria; Enterobacteriales; Enterobacteriaceae; Shigella	F0F1-type ATP synthase, epsilon subunit (mitochondrial delta subunit)	GO:0015986|ATP synthesis coupled proton transport	GO:0046933|hydrogen ion transporting ATP synthase activity, rotational mechanism;GO:0046961|proton-transporting ATPase activity, rotational mechanism	GO:0005886|plasma membrane;GO:0045261|proton-transporting ATP synthase complex, catalytic core F(1)
c169333_g1	0.486978	-1.03807	0.00316975	0.034171	down	yes	PREDICTED: ATP synthase subunit beta, mitochondrial [Glycine max]	RecName: Full=Glutamine--fructose-6-phosphate aminotransferase [isomerizing];^Bacteria; Proteobacteria; Gammaproteobacteria; Enterobacteriales; Enterobacteriaceae; Escherichia	RecName: Full=ATP synthase gamma chain;^Bacteria; Proteobacteria; Gammaproteobacteria; Enterobacteriales; Enterobacteriaceae; Shigella	F0F1-type ATP synthase, gamma subunit	GO:0015986|ATP synthesis coupled proton transport	GO:0046933|hydrogen ion transporting ATP synthase activity, rotational mechanism;GO:0046961|proton-transporting ATPase activity, rotational mechanism	GO:0005886|plasma membrane;GO:0045261|proton-transporting ATP synthase complex, catalytic core F(1)
c169333_g1	0.486978	-1.03807	0.00316975	0.034171	down	yes	PREDICTED: ATP synthase subunit beta, mitochondrial [Glycine max]	RecName: Full=Glutamine--fructose-6-phosphate aminotransferase [isomerizing];^Bacteria; Proteobacteria; Gammaproteobacteria; Enterobacteriales; Enterobacteriaceae; Escherichia	RecName: Full=ATP synthase subunit beta;^Bacteria; Proteobacteria; Gammaproteobacteria; Enterobacteriales; Enterobacteriaceae; Shigella	F0F1-type ATP synthase, beta subunit	GO:0015991|ATP hydrolysis coupled proton transport;GO:0015986|ATP synthesis coupled proton transport	GO:0005524|ATP binding;GO:0046933|hydrogen ion transporting ATP synthase activity, rotational mechanism;GO:0008553|hydrogen-exporting ATPase activity, phosphorylative mechanism	GO:0005886|plasma membrane;GO:0045261|proton-transporting ATP synthase complex, catalytic core F(1)
c160854_g1	0.494054	-1.01726	2.72136e-05	0.000897984	down	yes	PREDICTED: laccase-15-like isoform X2 [Fragaria vesca subsp. vesca]	RecName: Full=Laccase-15;^Eukaryota; Viridiplantae; Streptophyta; Embryophyta; Tracheophyta; Spermatophyta; Magnoliophyta; eudicotyledons; core eudicotyledons; rosids; malvids; Brassicales; Brassicaceae; Camelineae; Arabidopsis	RecName: Full=Laccase-15;^Eukaryota; Viridiplantae; Streptophyta; Embryophyta; Tracheophyta; Spermatophyta; Magnoliophyta; eudicotyledons; core eudicotyledons; rosids; malvids; Brassicales; Brassicaceae; Camelineae; Arabidopsis	Putative multicopper oxidases	GO:0009809|lignin biosynthetic process;GO:0046274|lignin catabolic process;GO:0010023|proanthocyanidin biosynthetic process;GO:0046688|response to copper ion	GO:0005507|copper ion binding;GO:0052716|hydroquinone:oxygen oxidoreductase activity	GO:0048046|apoplast
c147317_g1	2.29188	1.19653	1.47044e-08	1.43569e-06	up	yes	PREDICTED: multicopper oxidase LPR2 [Fragaria vesca subsp. vesca]	RecName: Full=Spore coat protein A;^Bacteria; Firmicutes; Bacilli; Bacillales; Bacillaceae; Bacillus	RecName: Full=Spore coat protein A;^Bacteria; Firmicutes; Bacilli; Bacillales; Bacillaceae; Bacillus	Putative multicopper oxidases	GO:0030435|sporulation resulting in formation of a cellular spore	GO:0005507|copper ion binding;GO:0016491|oxidoreductase activity	.
c132571_g1	287.279	8.16631	2.03825e-05	0.000708665	up	yes	PREDICTED: GTP-binding nuclear protein Ran [Pyrus x bretschneideri]	RecName: Full=GTP-binding nuclear protein Ran;^Eukaryota; Metazoa; Ecdysozoa; Arthropoda; Hexapoda; Insecta; Pterygota; Neoptera; Endopterygota; Diptera; Brachycera; Muscomorpha; Ephydroidea; Drosophilidae; Drosophila; Sophophora	RecName: Full=GTP-binding nuclear protein Ran;^Eukaryota; Metazoa; Ecdysozoa; Arthropoda; Hexapoda; Insecta; Pterygota; Neoptera; Endopterygota; Diptera; Brachycera; Muscomorpha; Ephydroidea; Drosophilidae; Drosophila; Sophophora	GTPase SAR1 and related small G proteins	GO:0007015|actin filament organization;GO:0007155|cell adhesion;GO:0051301|cell division;GO:0006886|intracellular protein transport;GO:0000212|meiotic spindle organization;GO:0007067|mitosis;GO:0006913|nucleocytoplasmic transport;GO:0008360|regulation of cell shape;GO:0007264|small GTPase mediated signal transduction	GO:0005525|GTP binding;GO:0003924|GTPase activity	GO:0005811|lipid particle;GO:0005875|microtubule associated complex;GO:0072686|mitotic spindle;GO:0005880|nuclear microtubule
c157509_g3	0.355866	-1.49059	5.02541e-07	3.16979e-05	down	yes	PREDICTED: probable alpha-amylase 2 [Fragaria vesca subsp. vesca]	RecName: Full=Probable alpha-amylase 2;^Eukaryota; Viridiplantae; Streptophyta; Embryophyta; Tracheophyta; Spermatophyta; Magnoliophyta; eudicotyledons; core eudicotyledons; rosids; malvids; Brassicales; Brassicaceae; Camelineae; Arabidopsis	RecName: Full=Probable alpha-amylase 2;^Eukaryota; Viridiplantae; Streptophyta; Embryophyta; Tracheophyta; Spermatophyta; Magnoliophyta; eudicotyledons; core eudicotyledons; rosids; malvids; Brassicales; Brassicaceae; Camelineae; Arabidopsis	Glycosidases	GO:0005975|carbohydrate metabolic process	GO:0004556|alpha-amylase activity;GO:0005509|calcium ion binding	GO:0005829|cytosol;GO:0005576|extracellular region
c126665_g1	0.282549	-1.82343	3.02467e-11	5.4578e-09	down	yes	PREDICTED: protein phosphatase 2C 37 [Fragaria vesca subsp. vesca]	RecName: Full=Protein phosphatase 2C 37;^Eukaryota; Viridiplantae; Streptophyta; Embryophyta; Tracheophyta; Spermatophyta; Magnoliophyta; eudicotyledons; core eudicotyledons; rosids; malvids; Brassicales; Brassicaceae; Camelineae; Arabidopsis	RecName: Full=Protein phosphatase 2C 37;^Eukaryota; Viridiplantae; Streptophyta; Embryophyta; Tracheophyta; Spermatophyta; Magnoliophyta; eudicotyledons; core eudicotyledons; rosids; malvids; Brassicales; Brassicaceae; Camelineae; Arabidopsis	Serine/threonine protein phosphatase	GO:0009738|abscisic acid mediated signaling pathway;GO:0009788|negative regulation of abscisic acid mediated signaling pathway;GO:0010360|negative regulation of anion channel activity;GO:0006470|protein dephosphorylation;GO:0010119|regulation of stomatal movement;GO:0009409|response to cold;GO:0009414|response to water deprivation	GO:0046872|metal ion binding;GO:0004722|protein serine/threonine phosphatase activity	GO:0005829|cytosol;GO:0005634|nucleus
c194538_g1	386.011	8.5925	6.03781e-06	0.000261449	up	yes	Concanavalin A-like lectin/glucanase, subgroup domain-containing protein [Rozella allomycis CSF55]	RecName: Full=Calnexin;^Eukaryota; Metazoa; Chordata; Craniata; Vertebrata; Euteleostomi; Mammalia; Eutheria; Laurasiatheria; Carnivora; Caniformia; Canidae; Canis	RecName: Full=Calnexin;^Eukaryota; Metazoa; Chordata; Craniata; Vertebrata; Euteleostomi; Mammalia; Eutheria; Laurasiatheria; Carnivora; Caniformia; Canidae; Canis	.	GO:0072583|clathrin-mediated endocytosis;GO:0006457|protein folding;GO:0048488|synaptic vesicle endocytosis	GO:0005509|calcium ion binding	GO:0005789|endoplasmic reticulum membrane;GO:0016021|integral to membrane;GO:0042470|melanosome
c144386_g2	2.7589	1.46409	9.22189e-07	5.35253e-05	up	yes	PREDICTED: probable WRKY transcription factor 25 [Fragaria vesca subsp. vesca]	RecName: Full=Probable WRKY transcription factor 33;^Eukaryota; Viridiplantae; Streptophyta; Embryophyta; Tracheophyta; Spermatophyta; Magnoliophyta; eudicotyledons; core eudicotyledons; rosids; malvids; Brassicales; Brassicaceae; Camelineae; Arabidopsis	RecName: Full=Probable WRKY transcription factor 33;^Eukaryota; Viridiplantae; Streptophyta; Embryophyta; Tracheophyta; Spermatophyta; Magnoliophyta; eudicotyledons; core eudicotyledons; rosids; malvids; Brassicales; Brassicaceae; Camelineae; Arabidopsis	Transcription factor	GO:0010120|camalexin biosynthetic process;GO:0070370|cellular heat acclimation;GO:0042742|defense response to bacterium;GO:0050832|defense response to fungus;GO:0010508|positive regulation of autophagy;GO:0010200|response to chitin;GO:0009409|response to cold;GO:0009651|response to salt stress;GO:0009414|response to water deprivation;GO:0006351|transcription, DNA-dependent	GO:0043565|sequence-specific DNA binding;GO:0003700|sequence-specific DNA binding transcription factor activity	GO:0005634|nucleus
c155230_g1	5.25811	2.39454	0.000200883	0.00440552	up	yes	PREDICTED: uncharacterized protein LOC101313205 isoform X1 [Fragaria vesca subsp. vesca]	RecName: Full=Non-specific ribonucleoside hydrolase RihC;^Bacteria; Proteobacteria; Gammaproteobacteria; Enterobacteriales; Enterobacteriaceae; Klebsiella	RecName: Full=Pyrimidine-specific ribonucleoside hydrolase RihA;^Bacteria; Proteobacteria; Gammaproteobacteria; Enterobacteriales; Enterobacteriaceae; Klebsiella`sp|A6T9S2|RIHA_KLEP7	Inosine-uridine nucleoside N-ribohydrolase	GO:0015949|nucleobase-containing small molecule interconversion;GO:0006206|pyrimidine nucleobase metabolic process	GO:0045437|uridine nucleosidase activity	GO:0005737|cytoplasm
c112474_g1	3.273	1.71061	1.75592e-10	2.72072e-08	up	yes	PREDICTED: monofunctional riboflavin biosynthesis protein RIBA 3, chloroplastic [Fragaria vesca subsp. vesca]	RecName: Full=Riboflavin biosynthesis protein ribBA, chloroplastic;^Eukaryota; Viridiplantae; Streptophyta; Embryophyta; Tracheophyta; Spermatophyta; Magnoliophyta; eudicotyledons; core eudicotyledons; rosids; malvids; Brassicales; Brassicaceae; Camelineae; Arabidopsis	RecName: Full=Riboflavin biosynthesis protein ribBA, chloroplastic;^Eukaryota; Viridiplantae; Streptophyta; Embryophyta; Tracheophyta; Spermatophyta; Magnoliophyta; eudicotyledons; core eudicotyledons; rosids; malvids; Brassicales; Brassicaceae; Camelineae; Arabidopsis	3,4-dihydroxy-2-butanone 4-phosphate synthase	GO:0009231|riboflavin biosynthetic process	GO:0008686|3,4-dihydroxy-2-butanone-4-phosphate synthase activity;GO:0005525|GTP binding;GO:0003935|GTP cyclohydrolase II activity;GO:0046872|metal ion binding	GO:0009570|chloroplast stroma;GO:0016020|membrane
c156788_g1	5.43499	2.44228	2.74285e-05	0.00090382	up	yes	hypothetical protein LEMA_P014460.1 [Leptosphaeria maculans JN3]	RecName: Full=Glutathione S-transferase 3;^Eukaryota; Fungi; Dikarya; Ascomycota; Taphrinomycotina; Schizosaccharomycetes; Schizosaccharomycetales; Schizosaccharomycetaceae; Schizosaccharomyces	RecName: Full=Glutathione S-transferase 3;^Eukaryota; Fungi; Dikarya; Ascomycota; Taphrinomycotina; Schizosaccharomycetes; Schizosaccharomycetales; Schizosaccharomycetaceae; Schizosaccharomyces	Glutathione S-transferase	GO:0019430|removal of superoxide radicals;GO:0042493|response to drug	GO:0004602|glutathione peroxidase activity;GO:0004364|glutathione transferase activity	GO:0005783|endoplasmic reticulum
c156353_g1	3.54577	1.8261	0.00339722	0.035745	up	yes	hypothetical protein SETTUDRAFT_34911 [Setosphaeria turcica Et28A]	RecName: Full=Probable ATP-citrate synthase subunit 1;^Eukaryota; Fungi; Dikarya; Ascomycota; Pezizomycotina; Sordariomycetes; Sordariomycetidae; Sordariales; Sordariaceae; Neurospora	RecName: Full=Probable ATP-citrate synthase subunit 1;^Eukaryota; Fungi; Dikarya; Ascomycota; Pezizomycotina; Sordariomycetes; Sordariomycetidae; Sordariales; Sordariaceae; Neurospora	Citrate synthase	GO:0044262|cellular carbohydrate metabolic process;GO:0006629|lipid metabolic process	GO:0005524|ATP binding;GO:0003878|ATP citrate synthase activity;GO:0048037|cofactor binding;GO:0046872|metal ion binding;GO:0004775|succinate-CoA ligase (ADP-forming) activity	GO:0005737|cytoplasm
c154720_g2	11.6735	3.54516	0.00150493	0.0200456	up	yes	predicted protein [Hordeum vulgare subsp. vulgare]	RecName: Full=40S ribosomal protein S2;^Eukaryota; Metazoa; Ecdysozoa; Arthropoda; Hexapoda; Insecta; Pterygota; Neoptera; Endopterygota; Diptera; Brachycera; Muscomorpha; Ephydroidea; Drosophilidae; Drosophila; Sophophora	RecName: Full=40S ribosomal protein S2;^Eukaryota; Metazoa; Ecdysozoa; Arthropoda; Hexapoda; Insecta; Pterygota; Neoptera; Endopterygota; Diptera; Brachycera; Muscomorpha; Ephydroidea; Drosophilidae; Drosophila; Sophophora	Ribosomal protein S5	GO:0030154|cell differentiation;GO:0007275|multicellular organismal development;GO:0048477|oogenesis;GO:0006412|translation	GO:0003723|RNA binding;GO:0003735|structural constituent of ribosome	GO:0005811|lipid particle;GO:0005840|ribosome;GO:0015935|small ribosomal subunit
c191764_g1	13.3272	3.7363	1.52188e-15	6.1984e-13	up	yes	PREDICTED: bifunctional 3-dehydroquinate dehydratase/shikimate dehydrogenase, chloroplastic-like [Fragaria vesca subsp. vesca]	RecName: Full=Bifunctional 3-dehydroquinate dehydratase/shikimate dehydrogenase, chloroplastic;^Eukaryota; Viridiplantae; Streptophyta; Embryophyta; Tracheophyta; Spermatophyta; Magnoliophyta; eudicotyledons; core eudicotyledons; rosids; malvids; Brassicales; Brassicaceae; Camelineae; Arabidopsis	RecName: Full=Bifunctional 3-dehydroquinate dehydratase/shikimate dehydrogenase, chloroplastic;^Eukaryota; Viridiplantae; Streptophyta; Embryophyta; Tracheophyta; Spermatophyta; Magnoliophyta; eudicotyledons; core eudicotyledons; rosids; malvids; Brassicales; Brassicaceae; Camelineae; Arabidopsis	Shikimate 5-dehydrogenase	GO:0009073|aromatic amino acid family biosynthetic process;GO:0009423|chorismate biosynthetic process;GO:0009793|embryo development ending in seed dormancy;GO:0019632|shikimate metabolic process	GO:0003855|3-dehydroquinate dehydratase activity;GO:0050661|NADP binding;GO:0004764|shikimate 3-dehydrogenase (NADP+) activity	GO:0009570|chloroplast stroma
c137489_g1	13.2187	3.72451	2.15724e-11	3.9937e-09	up	yes	alcohol dehydrogenase 1 [Pyrenophora tritici-repentis Pt-1C-BFP]	RecName: Full=Alcohol dehydrogenase 1;^Eukaryota; Fungi; Dikarya; Ascomycota; Pezizomycotina; Sordariomycetes; Sordariomycetidae; Sordariales; Sordariaceae; Neurospora	RecName: Full=Alcohol dehydrogenase 1;^Eukaryota; Fungi; Dikarya; Ascomycota; Pezizomycotina; Sordariomycetes; Sordariomycetidae; Sordariales; Sordariaceae; Neurospora	Zn-dependent alcohol dehydrogenases	GO:0000947|amino acid catabolic process to alcohol via Ehrlich pathway;GO:0043458|ethanol biosynthetic process involved in glucose fermentation to ethanol;GO:0006116|NADH oxidation	GO:0004022|alcohol dehydrogenase (NAD) activity;GO:0046872|metal ion binding;GO:0019170|methylglyoxal reductase (NADH-dependent) activity;GO:0000166|nucleotide binding;GO:0008270|zinc ion binding	GO:0005739|mitochondrion;GO:0005634|nucleus
c161251_g1	2.08891	1.06275	5.0563e-07	3.18645e-05	up	yes	PREDICTED: G-type lectin S-receptor-like serine/threonine-protein kinase At2g19130 [Fragaria vesca subsp. vesca]	RecName: Full=G-type lectin S-receptor-like serine/threonine-protein kinase At2g19130;^Eukaryota; Viridiplantae; Streptophyta; Embryophyta; Tracheophyta; Spermatophyta; Magnoliophyta; eudicotyledons; core eudicotyledons; rosids; malvids; Brassicales; Brassicaceae; Camelineae; Arabidopsis	RecName: Full=G-type lectin S-receptor-like serine/threonine-protein kinase At2g19130;^Eukaryota; Viridiplantae; Streptophyta; Embryophyta; Tracheophyta; Spermatophyta; Magnoliophyta; eudicotyledons; core eudicotyledons; rosids; malvids; Brassicales; Brassicaceae; Camelineae; Arabidopsis	Serine/threonine protein kinase	GO:0048544|recognition of pollen	GO:0005524|ATP binding;GO:0005516|calmodulin binding;GO:0004674|protein serine/threonine kinase activity	GO:0016021|integral to membrane;GO:0044459|plasma membrane part
c143693_g2	0.263973	-1.92154	5.62323e-06	0.000247059	down	yes	PREDICTED: cellulose synthase A catalytic subunit 8 [UDP-forming] [Fragaria vesca subsp. vesca]	RecName: Full=Cellulose synthase A catalytic subunit 4 [UDP-forming];^Eukaryota; Viridiplantae; Streptophyta; Embryophyta; Tracheophyta; Spermatophyta; Magnoliophyta; eudicotyledons; core eudicotyledons; rosids; malvids; Brassicales; Brassicaceae; Camelineae; Arabidopsis	RecName: Full=Cellulose synthase A catalytic subunit 4 [UDP-forming];^Eukaryota; Viridiplantae; Streptophyta; Embryophyta; Tracheophyta; Spermatophyta; Magnoliophyta; eudicotyledons; core eudicotyledons; rosids; malvids; Brassicales; Brassicaceae; Camelineae; Arabidopsis	Glycosyltransferases, probably involved in cell wall biogenesis	GO:0030244|cellulose biosynthetic process;GO:0042742|defense response to bacterium;GO:0050832|defense response to fungus;GO:0009834|secondary cell wall biogenesis	GO:0016760|cellulose synthase (UDP-forming) activity;GO:0046872|metal ion binding	GO:0016021|integral to membrane;GO:0005886|plasma membrane
c159288_g1	22.6232	4.49973	8.41791e-07	4.96435e-05	up	yes	hypothetical protein DOTSEDRAFT_74504 [Dothistroma septosporum NZE10]	RecName: Full=Alcohol dehydrogenase 1;^Eukaryota; Fungi; Dikarya; Ascomycota; Pezizomycotina; Sordariomycetes; Sordariomycetidae; Sordariales; Sordariaceae; Neurospora	RecName: Full=Alcohol dehydrogenase 1;^Eukaryota; Fungi; Dikarya; Ascomycota; Pezizomycotina; Sordariomycetes; Sordariomycetidae; Sordariales; Sordariaceae; Neurospora	Zn-dependent alcohol dehydrogenases	GO:0000947|amino acid catabolic process to alcohol via Ehrlich pathway;GO:0043458|ethanol biosynthetic process involved in glucose fermentation to ethanol;GO:0006116|NADH oxidation	GO:0004022|alcohol dehydrogenase (NAD) activity;GO:0046872|metal ion binding;GO:0019170|methylglyoxal reductase (NADH-dependent) activity;GO:0000166|nucleotide binding;GO:0008270|zinc ion binding	GO:0005739|mitochondrion;GO:0005634|nucleus
c80855_g1	4.69395	2.2308	9.263e-05	0.00238519	up	yes	PREDICTED: uncharacterized protein LOC103344698 [Prunus mume]	RecName: Full=Pyrimidine-specific ribonucleoside hydrolase RihA;^Bacteria; Proteobacteria; Gammaproteobacteria; Alteromonadales; Shewanellaceae; Shewanella	RecName: Full=Pyrimidine-specific ribonucleoside hydrolase RihA;^Bacteria; Proteobacteria; Gammaproteobacteria; Alteromonadales; Shewanellaceae; Shewanella	Inosine-uridine nucleoside N-ribohydrolase	GO:0015949|nucleobase-containing small molecule interconversion;GO:0006206|pyrimidine nucleobase metabolic process	GO:0045437|uridine nucleosidase activity	GO:0005737|cytoplasm
c159748_g2	5.39259	2.43098	1.75292e-11	3.32286e-09	up	yes	PREDICTED: homocysteine S-methyltransferase 3 [Fragaria vesca subsp. vesca]	RecName: Full=Homocysteine S-methyltransferase 3;^Eukaryota; Viridiplantae; Streptophyta; Embryophyta; Tracheophyta; Spermatophyta; Magnoliophyta; eudicotyledons; core eudicotyledons; rosids; malvids; Brassicales; Brassicaceae; Camelineae; Arabidopsis	RecName: Full=Homocysteine S-methyltransferase 3;^Eukaryota; Viridiplantae; Streptophyta; Embryophyta; Tracheophyta; Spermatophyta; Magnoliophyta; eudicotyledons; core eudicotyledons; rosids; malvids; Brassicales; Brassicaceae; Camelineae; Arabidopsis	Homocysteine/selenocysteine methylase (S-methylmethionine-dependent)	GO:0009086|methionine biosynthetic process	GO:0008898|homocysteine S-methyltransferase activity;GO:0046872|metal ion binding	GO:0005886|plasma membrane
c156785_g1	2.00473	1.00341	0.000144699	0.00340345	up	yes	PREDICTED: thioredoxin H2-like [Fragaria vesca subsp. vesca]	RecName: Full=Thioredoxin H2;^Eukaryota; Viridiplantae; Streptophyta; Embryophyta; Tracheophyta; Spermatophyta; Magnoliophyta; eudicotyledons; core eudicotyledons; rosids; malvids; Brassicales; Brassicaceae; Camelineae; Arabidopsis	RecName: Full=Thioredoxin H2;^Eukaryota; Viridiplantae; Streptophyta; Embryophyta; Tracheophyta; Spermatophyta; Magnoliophyta; eudicotyledons; core eudicotyledons; rosids; malvids; Brassicales; Brassicaceae; Camelineae; Arabidopsis	Thiol-disulfide isomerase and thioredoxins	GO:0045454|cell redox homeostasis;GO:0022900|electron transport chain;GO:0006662|glycerol ether metabolic process;GO:0000103|sulfate assimilation	GO:0009055|electron carrier activity;GO:0016671|oxidoreductase activity, acting on a sulfur group of donors, disulfide as acceptor;GO:0015035|protein disulfide oxidoreductase activity	GO:0005829|cytosol;GO:0005739|mitochondrion;GO:0005886|plasma membrane
c158898_g3	0.302983	-1.72269	1.95928e-06	0.000102156	down	yes	PREDICTED: leucine-rich repeat receptor protein kinase EXS [Fragaria vesca subsp. vesca]	RecName: Full=Leucine-rich repeat receptor protein kinase EXS;^Eukaryota; Viridiplantae; Streptophyta; Embryophyta; Tracheophyta; Spermatophyta; Magnoliophyta; eudicotyledons; core eudicotyledons; rosids; malvids; Brassicales; Brassicaceae; Camelineae; Arabidopsis	RecName: Full=Leucine-rich repeat receptor protein kinase EXS;^Eukaryota; Viridiplantae; Streptophyta; Embryophyta; Tracheophyta; Spermatophyta; Magnoliophyta; eudicotyledons; core eudicotyledons; rosids; malvids; Brassicales; Brassicaceae; Camelineae; Arabidopsis	Leucine-rich repeat (LRR) protein	GO:0007126|meiosis;GO:0009556|microsporogenesis;GO:0010234|tapetal cell fate specification	GO:0005524|ATP binding;GO:0004674|protein serine/threonine kinase activity;GO:0019199|transmembrane receptor protein kinase activity	GO:0016021|integral to membrane;GO:0016020|membrane;GO:0005886|plasma membrane
c42339_g1	126.484	6.98282	0.00215078	0.0258686	up	yes	60S ribosomal protein l10a [Rhodosporidium toruloides NP11]	RecName: Full=60S ribosomal protein L1-B;^Eukaryota; Fungi; Dikarya; Ascomycota; Taphrinomycotina; Schizosaccharomycetes; Schizosaccharomycetales; Schizosaccharomycetaceae; Schizosaccharomyces	RecName: Full=60S ribosomal protein L1-B;^Eukaryota; Fungi; Dikarya; Ascomycota; Taphrinomycotina; Schizosaccharomycetes; Schizosaccharomycetales; Schizosaccharomycetaceae; Schizosaccharomyces	Ribosomal protein L1	GO:0002181|cytoplasmic translation	GO:0003723|RNA binding;GO:0003735|structural constituent of ribosome	GO:0022625|cytosolic large ribosomal subunit
c146765_g1	4.88428	2.28815	2.75129e-23	3.11267e-20	up	yes	PREDICTED: inorganic phosphate transporter 1-4 [Fragaria vesca subsp. vesca]	RecName: Full=Inorganic phosphate transporter 1-4;^Eukaryota; Viridiplantae; Streptophyta; Embryophyta; Tracheophyta; Spermatophyta; Magnoliophyta; eudicotyledons; core eudicotyledons; rosids; malvids; Brassicales; Brassicaceae; Camelineae; Arabidopsis	RecName: Full=Inorganic phosphate transporter 1-4;^Eukaryota; Viridiplantae; Streptophyta; Embryophyta; Tracheophyta; Spermatophyta; Magnoliophyta; eudicotyledons; core eudicotyledons; rosids; malvids; Brassicales; Brassicaceae; Camelineae; Arabidopsis	Permeases of the major facilitator superfamily	GO:0006817|phosphate ion transport;GO:0009737|response to abscisic acid stimulus	GO:0005315|inorganic phosphate transmembrane transporter activity;GO:0015293|symporter activity	GO:0005794|Golgi apparatus;GO:0016021|integral to membrane;GO:0005634|nucleus;GO:0005886|plasma membrane;GO:0009506|plasmodesma;GO:0005773|vacuole
c155589_g1	3.36355	1.74999	0.00240831	0.0281628	up	yes	hypothetical protein PTT_16268 [Pyrenophora teres f. teres 0-1]	RecName: Full=Malate dehydrogenase, mitochondrial;^Eukaryota; Fungi; Dikarya; Ascomycota; Taphrinomycotina; Schizosaccharomycetes; Schizosaccharomycetales; Schizosaccharomycetaceae; Schizosaccharomyces	RecName: Full=Malate dehydrogenase, mitochondrial;^Eukaryota; Fungi; Dikarya; Ascomycota; Taphrinomycotina; Schizosaccharomycetes; Schizosaccharomycetales; Schizosaccharomycetaceae; Schizosaccharomyces	Malate/lactate dehydrogenases	GO:0044262|cellular carbohydrate metabolic process;GO:0033554|cellular response to stress;GO:0006108|malate metabolic process;GO:0006099|tricarboxylic acid cycle	GO:0030060|L-malate dehydrogenase activity;GO:0000166|nucleotide binding	GO:0005759|mitochondrial matrix
c20691_g1	0.140246	-2.83397	1.42806e-38	5.98737e-35	down	yes	PREDICTED: probable protein phosphatase 2C 6 [Fragaria vesca subsp. vesca]	RecName: Full=Probable protein phosphatase 2C 6;^Eukaryota; Viridiplantae; Streptophyta; Embryophyta; Tracheophyta; Spermatophyta; Magnoliophyta; Liliopsida; Poales; Poaceae; BEP clade; Ehrhartoideae; Oryzeae; Oryza	RecName: Full=Protein phosphatase 2C 56;^Eukaryota; Viridiplantae; Streptophyta; Embryophyta; Tracheophyta; Spermatophyta; Magnoliophyta; eudicotyledons; core eudicotyledons; rosids; malvids; Brassicales; Brassicaceae; Camelineae; Arabidopsis	Serine/threonine protein phosphatase	GO:0009738|abscisic acid mediated signaling pathway;GO:0009788|negative regulation of abscisic acid mediated signaling pathway;GO:0006470|protein dephosphorylation;GO:0010119|regulation of stomatal movement;GO:0009737|response to abscisic acid stimulus;GO:0009409|response to cold;GO:0009408|response to heat	GO:0046872|metal ion binding;GO:0004722|protein serine/threonine phosphatase activity	GO:0005737|cytoplasm;GO:0005634|nucleus;GO:0005886|plasma membrane
c106097_g1	0.496216	-1.01096	0.00150802	0.0200717	down	yes	PREDICTED: syntaxin-132 [Fragaria vesca subsp. vesca]	RecName: Full=Putative syntaxin-131;^Eukaryota; Viridiplantae; Streptophyta; Embryophyta; Tracheophyta; Spermatophyta; Magnoliophyta; eudicotyledons; core eudicotyledons; rosids; malvids; Brassicales; Brassicaceae; Camelineae; Arabidopsis	RecName: Full=Putative syntaxin-131;^Eukaryota; Viridiplantae; Streptophyta; Embryophyta; Tracheophyta; Spermatophyta; Magnoliophyta; eudicotyledons; core eudicotyledons; rosids; malvids; Brassicales; Brassicaceae; Camelineae; Arabidopsis	t-SNARE complex subunit, syntaxin	GO:0006886|intracellular protein transport;GO:0016192|vesicle-mediated transport	.	GO:0016021|integral to membrane;GO:0005622|intracellular;GO:0005886|plasma membrane
c151236_g2	2.73792	1.45308	0.000180935	0.00407976	up	yes	PREDICTED: equilibrative nucleotide transporter 3-like [Fragaria vesca subsp. vesca]	RecName: Full=Equilibrative nucleotide transporter 3;^Eukaryota; Viridiplantae; Streptophyta; Embryophyta; Tracheophyta; Spermatophyta; Magnoliophyta; eudicotyledons; core eudicotyledons; rosids; malvids; Brassicales; Brassicaceae; Camelineae; Arabidopsis	RecName: Full=Equilibrative nucleotide transporter 3;^Eukaryota; Viridiplantae; Streptophyta; Embryophyta; Tracheophyta; Spermatophyta; Magnoliophyta; eudicotyledons; core eudicotyledons; rosids; malvids; Brassicales; Brassicaceae; Camelineae; Arabidopsis	Nucleoside transporter	GO:0015858|nucleoside transport	GO:0005337|nucleoside transmembrane transporter activity	GO:0016021|integral to membrane;GO:0005886|plasma membrane
c169739_g1	6.34542	2.66572	8.27314e-08	6.57863e-06	up	yes	PREDICTED: galactose oxidase-like [Fragaria vesca subsp. vesca]	RecName: Full=Galactose oxidase;^Eukaryota; Fungi; Dikarya; Ascomycota; Pezizomycotina; Sordariomycetes; Hypocreomycetidae; Hypocreales; Nectriaceae; Gibberella	RecName: Full=Galactose oxidase;^Eukaryota; Fungi; Dikarya; Ascomycota; Pezizomycotina; Sordariomycetes; Hypocreomycetidae; Hypocreales; Nectriaceae; Gibberella	.	GO:0007155|cell adhesion	GO:0045480|galactose oxidase activity;GO:0046872|metal ion binding	GO:0005576|extracellular region
c157588_g1	18.0542	4.17426	1.21264e-08	1.21562e-06	up	yes	hypothetical protein DOTSEDRAFT_74504 [Dothistroma septosporum NZE10]	RecName: Full=Alcohol dehydrogenase 1;^Eukaryota; Fungi; Dikarya; Ascomycota; Pezizomycotina; Eurotiomycetes; Eurotiomycetidae; Eurotiales; Trichocomaceae; mitosporic Trichocomaceae; Aspergillus	RecName: Full=Alcohol dehydrogenase 1;^Eukaryota; Fungi; Dikarya; Ascomycota; Pezizomycotina; Sordariomycetes; Sordariomycetidae; Sordariales; Sordariaceae; Neurospora	Zn-dependent alcohol dehydrogenases	GO:0000947|amino acid catabolic process to alcohol via Ehrlich pathway;GO:0043458|ethanol biosynthetic process involved in glucose fermentation to ethanol;GO:0006116|NADH oxidation	GO:0004022|alcohol dehydrogenase (NAD) activity;GO:0046872|metal ion binding;GO:0019170|methylglyoxal reductase (NADH-dependent) activity;GO:0000166|nucleotide binding;GO:0008270|zinc ion binding	GO:0005739|mitochondrion;GO:0005634|nucleus
c127020_g1	0.442612	-1.17589	1.17967e-13	3.24636e-11	down	yes	PREDICTED: long chain acyl-CoA synthetase 8 [Fragaria vesca subsp. vesca]	RecName: Full=Long chain acyl-CoA synthetase 8;^Eukaryota; Viridiplantae; Streptophyta; Embryophyta; Tracheophyta; Spermatophyta; Magnoliophyta; eudicotyledons; core eudicotyledons; rosids; malvids; Brassicales; Brassicaceae; Camelineae; Arabidopsis	RecName: Full=Long chain acyl-CoA synthetase 8;^Eukaryota; Viridiplantae; Streptophyta; Embryophyta; Tracheophyta; Spermatophyta; Magnoliophyta; eudicotyledons; core eudicotyledons; rosids; malvids; Brassicales; Brassicaceae; Camelineae; Arabidopsis	Long-chain acyl-CoA synthetases (AMP-forming)	.	GO:0005524|ATP binding;GO:0004467|long-chain fatty acid-CoA ligase activity	GO:0009941|chloroplast envelope;GO:0005783|endoplasmic reticulum;GO:0005794|Golgi apparatus
c153748_g2	0.433562	-1.20569	0.00207891	0.0253203	down	yes	PREDICTED: tonoplast dicarboxylate transporter-like [Fragaria vesca subsp. vesca]	RecName: Full=Tonoplast dicarboxylate transporter;^Eukaryota; Viridiplantae; Streptophyta; Embryophyta; Tracheophyta; Spermatophyta; Magnoliophyta; eudicotyledons; core eudicotyledons; rosids; malvids; Brassicales; Brassicaceae; Camelineae; Arabidopsis	RecName: Full=Tonoplast dicarboxylate transporter;^Eukaryota; Viridiplantae; Streptophyta; Embryophyta; Tracheophyta; Spermatophyta; Magnoliophyta; eudicotyledons; core eudicotyledons; rosids; malvids; Brassicales; Brassicaceae; Camelineae; Arabidopsis	Di- and tricarboxylate transporters	GO:0051453|regulation of intracellular pH;GO:0006814|sodium ion transport	GO:0015140|malate transmembrane transporter activity	GO:0016021|integral to membrane;GO:0005774|vacuolar membrane;GO:0005773|vacuole
c152259_g4	0.323896	-1.6264	1.39959e-06	7.66405e-05	down	yes	PREDICTED: cellulose synthase A catalytic subunit 7 [UDP-forming] [Fragaria vesca subsp. vesca]	RecName: Full=Cellulose synthase A catalytic subunit 7 [UDP-forming];^Eukaryota; Viridiplantae; Streptophyta; Embryophyta; Tracheophyta; Spermatophyta; Magnoliophyta; eudicotyledons; core eudicotyledons; rosids; malvids; Brassicales; Brassicaceae; Camelineae; Arabidopsis	RecName: Full=Cellulose synthase A catalytic subunit 7 [UDP-forming];^Eukaryota; Viridiplantae; Streptophyta; Embryophyta; Tracheophyta; Spermatophyta; Magnoliophyta; eudicotyledons; core eudicotyledons; rosids; malvids; Brassicales; Brassicaceae; Camelineae; Arabidopsis	Glycosyltransferases, probably involved in cell wall biogenesis	GO:0030244|cellulose biosynthetic process;GO:0010400|rhamnogalacturonan I side chain metabolic process;GO:0009834|secondary cell wall biogenesis	GO:0016760|cellulose synthase (UDP-forming) activity;GO:0046872|metal ion binding;GO:0008270|zinc ion binding	GO:0009507|chloroplast;GO:0016021|integral to membrane;GO:0005886|plasma membrane
c103486_g1	0.26045	-1.94092	2.48727e-06	0.000125375	down	yes	PREDICTED: laccase-4-like [Fragaria vesca subsp. vesca]	RecName: Full=Laccase-4;^Eukaryota; Viridiplantae; Streptophyta; Embryophyta; Tracheophyta; Spermatophyta; Magnoliophyta; eudicotyledons; core eudicotyledons; rosids; malvids; Brassicales; Brassicaceae; Camelineae; Arabidopsis	RecName: Full=Laccase-4;^Eukaryota; Viridiplantae; Streptophyta; Embryophyta; Tracheophyta; Spermatophyta; Magnoliophyta; eudicotyledons; core eudicotyledons; rosids; malvids; Brassicales; Brassicaceae; Camelineae; Arabidopsis	Putative multicopper oxidases	GO:0009809|lignin biosynthetic process;GO:0046274|lignin catabolic process;GO:0009834|secondary cell wall biogenesis	GO:0005507|copper ion binding;GO:0052716|hydroquinone:oxygen oxidoreductase activity;GO:0016491|oxidoreductase activity	GO:0048046|apoplast
c133444_g1	21.4495	4.42287	3.26898e-14	1.01745e-11	up	yes	PREDICTED: mitogen-activated protein kinase kinase kinase NPK1 [Fragaria vesca subsp. vesca]	RecName: Full=Mitogen-activated protein kinase kinase kinase 1;^Eukaryota; Viridiplantae; Streptophyta; Embryophyta; Tracheophyta; Spermatophyta; Magnoliophyta; eudicotyledons; core eudicotyledons; rosids; malvids; Brassicales; Brassicaceae; Camelineae; Arabidopsis	RecName: Full=Mitogen-activated protein kinase kinase kinase 1;^Eukaryota; Viridiplantae; Streptophyta; Embryophyta; Tracheophyta; Spermatophyta; Magnoliophyta; eudicotyledons; core eudicotyledons; rosids; malvids; Brassicales; Brassicaceae; Camelineae; Arabidopsis	Serine/threonine protein kinase	GO:0046777|protein autophosphorylation;GO:0009409|response to cold;GO:0009651|response to salt stress;GO:0009611|response to wounding	GO:0005524|ATP binding;GO:0003677|DNA binding;GO:0004709|MAP kinase kinase kinase activity	GO:0005634|nucleus
c25652_g1	0.474764	-1.07472	1.1811e-06	6.63382e-05	down	yes	PREDICTED: putative cell division cycle ATPase [Fragaria vesca subsp. vesca]	RecName: Full=Mitochondrial chaperone BCS1;^Eukaryota; Fungi; Dikarya; Ascomycota; Saccharomycotina; Saccharomycetes; Saccharomycetales; Saccharomycetaceae; Saccharomyces	RecName: Full=Mitochondrial chaperone BCS1;^Eukaryota; Fungi; Dikarya; Ascomycota; Saccharomycotina; Saccharomycetes; Saccharomycetales; Saccharomycetaceae; Saccharomyces	ATP-dependent Zn proteases	GO:0051131|chaperone-mediated protein complex assembly;GO:0034551|mitochondrial respiratory chain complex III assembly;GO:0032979|protein insertion into mitochondrial membrane from inner side	GO:0005524|ATP binding;GO:0016887|ATPase activity;GO:0008320|protein transmembrane transporter activity	GO:0005829|cytosol;GO:0016021|integral to membrane;GO:0005743|mitochondrial inner membrane;GO:0005758|mitochondrial intermembrane space
c138332_g1	691.518	9.43362	3.81388e-07	2.50826e-05	up	yes	hypothetical protein GUITHDRAFT_156771 [Guillardia theta CCMP2712]	RecName: Full=Glutamate dehydrogenase, mitochondrial;^Eukaryota; Metazoa; Ecdysozoa; Arthropoda; Hexapoda; Insecta; Pterygota; Neoptera; Endopterygota; Diptera; Brachycera; Muscomorpha; Ephydroidea; Drosophilidae; Drosophila; Sophophora	RecName: Full=Glutamate dehydrogenase, mitochondrial;^Eukaryota; Metazoa; Ecdysozoa; Arthropoda; Hexapoda; Insecta; Pterygota; Neoptera; Endopterygota; Diptera; Brachycera; Muscomorpha; Ephydroidea; Drosophilidae; Drosophila; Sophophora	Glutamate dehydrogenase/leucine dehydrogenase	GO:0006536|glutamate metabolic process;GO:0006116|NADH oxidation	GO:0005524|ATP binding;GO:0004352|glutamate dehydrogenase (NAD+) activity;GO:0004353|glutamate dehydrogenase [NAD(P)+] activity;GO:0005525|GTP binding;GO:0042802|identical protein binding	GO:0005759|mitochondrial matrix;GO:0005739|mitochondrion
c191803_g1	113.047	6.82078	0.000966238	0.0145137	up	yes	ras-related c3 botulinum toxin substrate 1 (rhosmall gtp binding protein rac1) [Lichtheimia corymbifera JMRC:FSU:9682]	RecName: Full=Ras-related C3 botulinum toxin substrate 1;^Eukaryota; Metazoa; Chordata; Craniata; Vertebrata; Euteleostomi; Mammalia; Eutheria; Euarchontoglires; Glires; Rodentia; Sciurognathi; Muroidea; Muridae; Murinae; Rattus	RecName: Full=Ras-related C3 botulinum toxin substrate 1;^Eukaryota; Metazoa; Chordata; Craniata; Vertebrata; Euteleostomi; Mammalia; Eutheria; Euarchontoglires; Glires; Rodentia; Sciurognathi; Muroidea; Muridae; Murinae; Rattus	GTPase SAR1 and related small G proteins	GO:0007015|actin filament organization;GO:0045453|bone resorption;GO:0008283|cell proliferation;GO:0002551|mast cell chemotaxis;GO:0045740|positive regulation of DNA replication;GO:0016601|Rac protein signal transduction;GO:0030334|regulation of cell migration	GO:0005525|GTP binding;GO:0003924|GTPase activity	GO:0031410|cytoplasmic vesicle;GO:0000139|Golgi membrane;GO:0042470|melanosome;GO:0005886|plasma membrane
c92734_g1	100.348	6.64887	0.00382565	0.0388368	up	yes	hypothetical protein RMATCC62417_18698 [Rhizopus microsporus]	RecName: Full=EH domain-containing protein 1;^Eukaryota; Metazoa; Chordata; Craniata; Vertebrata; Euteleostomi; Mammalia; Eutheria; Laurasiatheria; Cetartiodactyla; Ruminantia; Pecora; Bovidae; Bovinae; Bos	RecName: Full=EH domain-containing protein 1;^Eukaryota; Metazoa; Chordata; Craniata; Vertebrata; Euteleostomi; Mammalia; Eutheria; Laurasiatheria; Cetartiodactyla; Ruminantia; Pecora; Bovidae; Bovinae; Bos	Eh-Domain containing protein	GO:0032456|endocytic recycling;GO:0006184|GTP catabolic process;GO:0006886|intracellular protein transport	GO:0005524|ATP binding;GO:0005509|calcium ion binding;GO:0005525|GTP binding;GO:0003924|GTPase activity	GO:0031901|early endosome membrane;GO:0005886|plasma membrane;GO:0055038|recycling endosome membrane
c159122_g1	0.332655	-1.5879	1.61583e-11	3.07115e-09	down	yes	PREDICTED: beta-amylase 1, chloroplastic [Fragaria vesca subsp. vesca]	RecName: Full=Beta-amylase 1, chloroplastic;^Eukaryota; Viridiplantae; Streptophyta; Embryophyta; Tracheophyta; Spermatophyta; Magnoliophyta; eudicotyledons; core eudicotyledons; rosids; malvids; Brassicales; Brassicaceae; Camelineae; Arabidopsis	RecName: Full=Beta-amylase 1, chloroplastic;^Eukaryota; Viridiplantae; Streptophyta; Embryophyta; Tracheophyta; Spermatophyta; Magnoliophyta; eudicotyledons; core eudicotyledons; rosids; malvids; Brassicales; Brassicaceae; Camelineae; Arabidopsis	Beta-Amylase	GO:0009414|response to water deprivation;GO:0005983|starch catabolic process	GO:0016161|beta-amylase activity;GO:0043169|cation binding	GO:0009507|chloroplast;GO:0005829|cytosol;GO:0005634|nucleus
c158895_g1	5.64603	2.49724	0.00111962	0.0161605	up	yes	hypothetical protein BAUCODRAFT_34032 [Baudoinia compniacensis UAMH 10762]	RecName: Full=40S ribosomal protein S6-B;^Eukaryota; Fungi; Dikarya; Ascomycota; Taphrinomycotina; Schizosaccharomycetes; Schizosaccharomycetales; Schizosaccharomycetaceae; Schizosaccharomyces	RecName: Full=40S ribosomal protein S6-B;^Eukaryota; Fungi; Dikarya; Ascomycota; Taphrinomycotina; Schizosaccharomycetes; Schizosaccharomycetales; Schizosaccharomycetaceae; Schizosaccharomyces	Ribosomal protein S6E (S10)	GO:0002181|cytoplasmic translation;GO:0042254|ribosome biogenesis	GO:0003735|structural constituent of ribosome	GO:0022627|cytosolic small ribosomal subunit
c199726_g1	0.316535	-1.65956	0.000146447	0.00343581	down	yes	PREDICTED: wee1-like protein kinase [Fragaria vesca subsp. vesca]	RecName: Full=Wee1-like protein kinase;^Eukaryota; Viridiplantae; Streptophyta; Embryophyta; Tracheophyta; Spermatophyta; Magnoliophyta; eudicotyledons; core eudicotyledons; rosids; malvids; Brassicales; Brassicaceae; Camelineae; Arabidopsis	RecName: Full=Wee1-like protein kinase;^Eukaryota; Viridiplantae; Streptophyta; Embryophyta; Tracheophyta; Spermatophyta; Magnoliophyta; eudicotyledons; core eudicotyledons; rosids; malvids; Brassicales; Brassicaceae; Camelineae; Arabidopsis	Serine/threonine protein kinase	GO:0007050|cell cycle arrest;GO:0051301|cell division;GO:0000076|DNA replication checkpoint;GO:0007067|mitosis	GO:0005524|ATP binding;GO:0046872|metal ion binding;GO:0004715|non-membrane spanning protein tyrosine kinase activity;GO:0004672|protein kinase activity;GO:0004674|protein serine/threonine kinase activity	GO:0005634|nucleus
c137188_g1	0.255553	-1.9683	0.000102904	0.0025989	down	yes	gibberellin 20 oxidase 1 [Rosa hybrid cultivar]	RecName: Full=Gibberellin 20 oxidase 1;^Eukaryota; Viridiplantae; Streptophyta; Embryophyta; Tracheophyta; Spermatophyta; Magnoliophyta; eudicotyledons; core eudicotyledons; rosids; malvids; Brassicales; Brassicaceae; Camelineae; Arabidopsis	RecName: Full=Gibberellin 20 oxidase 1;^Eukaryota; Viridiplantae; Streptophyta; Embryophyta; Tracheophyta; Spermatophyta; Magnoliophyta; eudicotyledons; core eudicotyledons; rosids; malvids; Brassicales; Brassicaceae; Camelineae; Arabidopsis	Isopenicillin N synthase and related dioxygenases	GO:0017000|antibiotic biosynthetic process;GO:0009908|flower development;GO:0009740|gibberellic acid mediated signaling pathway;GO:0009686|gibberellin biosynthetic process;GO:0048366|leaf development;GO:0048575|short-day photoperiodism, flowering;GO:0009826|unidimensional cell growth	GO:0045544|gibberellin 20-oxidase activity;GO:0005506|iron ion binding;GO:0016216|isopenicillin-N synthase activity	GO:0005737|cytoplasm
c141510_g1	212.508	7.73137	9.31583e-13	2.19137e-10	up	yes	putative citrate synthase [Diplodia seriata]	RecName: Full=Probable citrate synthase 1, mitochondrial;^Eukaryota; Metazoa; Ecdysozoa; Arthropoda; Hexapoda; Insecta; Pterygota; Neoptera; Endopterygota; Diptera; Nematocera; Culicoidea; Culicidae; Culicinae; Aedini; Aedes; Stegomyia	RecName: Full=Probable citrate synthase 1, mitochondrial;^Eukaryota; Metazoa; Ecdysozoa; Arthropoda; Hexapoda; Insecta; Pterygota; Neoptera; Endopterygota; Diptera; Nematocera; Culicoidea; Culicidae; Culicinae; Aedini; Aedes; Stegomyia	Citrate synthase	GO:0005975|carbohydrate metabolic process;GO:0044262|cellular carbohydrate metabolic process;GO:0006099|tricarboxylic acid cycle	GO:0004108|citrate (Si)-synthase activity	GO:0005759|mitochondrial matrix
c123192_g1	3.41883	1.7735	0.00135	0.0186258	up	yes	hypothetical protein PTT_00968 [Pyrenophora teres f. teres 0-1]	RecName: Full=ATP synthase subunit 5, mitochondrial;^Eukaryota; Fungi; Dikarya; Ascomycota; Pezizomycotina; Sordariomycetes; Sordariomycetidae; Sordariales; Sordariaceae; Neurospora	RecName: Full=ATP synthase subunit 5, mitochondrial;^Eukaryota; Fungi; Dikarya; Ascomycota; Pezizomycotina; Sordariomycetes; Sordariomycetidae; Sordariales; Sordariaceae; Neurospora	F0F1-type ATP synthase, delta subunit (mitochondrial oligomycin sensitivity protein)	GO:0015986|ATP synthesis coupled proton transport	GO:0046933|hydrogen ion transporting ATP synthase activity, rotational mechanism	GO:0005743|mitochondrial inner membrane
c156907_g1	0.412199	-1.27859	0.000110238	0.00273676	down	yes	PREDICTED: heat shock protein 83 [Fragaria vesca subsp. vesca]	RecName: Full=Endoplasmin homolog;^Eukaryota; Viridiplantae; Streptophyta; Embryophyta; Tracheophyta; Spermatophyta; Magnoliophyta; eudicotyledons; core eudicotyledons; rosids; malvids; Brassicales; Brassicaceae; Camelineae; Arabidopsis	RecName: Full=Heat shock protein 90;^Eukaryota; Alveolata; Apicomplexa; Aconoidasida; Piroplasmida; Theileriidae; Theileria	Molecular chaperone, HSP90 family	GO:0006457|protein folding;GO:0006950|response to stress	GO:0005524|ATP binding	GO:0005737|cytoplasm
c157924_g1	3.13076	1.64651	0.0038396	0.038934	up	yes	succinate dehydrogenase flavoprotein subunit, mitochondrial precursor [Pyrenophora tritici-repentis Pt-1C-BFP]	RecName: Full=Probable succinate dehydrogenase [ubiquinone] flavoprotein subunit, mitochondrial;^Eukaryota; Fungi; Dikarya; Ascomycota; Taphrinomycotina; Schizosaccharomycetes; Schizosaccharomycetales; Schizosaccharomycetaceae; Schizosaccharomyces	RecName: Full=Probable succinate dehydrogenase [ubiquinone] flavoprotein subunit, mitochondrial;^Eukaryota; Fungi; Dikarya; Ascomycota; Taphrinomycotina; Schizosaccharomycetes; Schizosaccharomycetales; Schizosaccharomycetaceae; Schizosaccharomyces	Succinate dehydrogenase/fumarate reductase, flavoprotein subunit	GO:0006121|mitochondrial electron transport, succinate to ubiquinone;GO:0006105|succinate metabolic process;GO:0006099|tricarboxylic acid cycle	GO:0050660|flavin adenine dinucleotide binding;GO:0008177|succinate dehydrogenase (ubiquinone) activity	GO:0005749|mitochondrial respiratory chain complex II
c139778_g1	0.465116	-1.10434	6.66261e-05	0.00181931	down	yes	PREDICTED: galacturonokinase [Fragaria vesca subsp. vesca]	RecName: Full=Galacturonokinase;^Eukaryota; Viridiplantae; Streptophyta; Embryophyta; Tracheophyta; Spermatophyta; Magnoliophyta; eudicotyledons; core eudicotyledons; rosids; malvids; Brassicales; Brassicaceae; Camelineae; Arabidopsis	RecName: Full=Galacturonokinase;^Eukaryota; Viridiplantae; Streptophyta; Embryophyta; Tracheophyta; Spermatophyta; Magnoliophyta; eudicotyledons; core eudicotyledons; rosids; malvids; Brassicales; Brassicaceae; Camelineae; Arabidopsis	Galactokinase	GO:0046835|carbohydrate phosphorylation;GO:0046396|D-galacturonate metabolic process;GO:0006012|galactose metabolic process	GO:0005524|ATP binding;GO:0047912|galacturonokinase activity;GO:0046872|metal ion binding	GO:0005829|cytosol
c127895_g1	114.938	6.84471	0.00292725	0.0322782	up	yes	predicted protein [Hordeum vulgare subsp. vulgare]	RecName: Full=40S ribosomal protein S0;^Eukaryota; Fungi; Dikarya; Basidiomycota; Agaricomycotina; Agaricomycetes; Agaricomycetidae; Agaricales; Tricholomataceae; Laccaria	RecName: Full=40S ribosomal protein S0;^Eukaryota; Fungi; Dikarya; Basidiomycota; Agaricomycotina; Agaricomycetes; Agaricomycetidae; Agaricales; Tricholomataceae; Laccaria	Ribosomal protein S2	GO:0006412|translation	GO:0003735|structural constituent of ribosome	GO:0015935|small ribosomal subunit
c131931_g2	0.458346	-1.12549	0.00354775	0.0368394	down	yes	PREDICTED: mitogen-activated protein kinase kinase kinase 1-like isoform X5 [Fragaria vesca subsp. vesca]	RecName: Full=Mitogen-activated protein kinase kinase kinase 1;^Eukaryota; Viridiplantae; Streptophyta; Embryophyta; Tracheophyta; Spermatophyta; Magnoliophyta; eudicotyledons; core eudicotyledons; rosids; malvids; Brassicales; Brassicaceae; Camelineae; Arabidopsis`sp|Q39008|M3K1_ARATH	RecName: Full=Mitogen-activated protein kinase kinase kinase 1;^Eukaryota; Viridiplantae; Streptophyta; Embryophyta; Tracheophyta; Spermatophyta; Magnoliophyta; eudicotyledons; core eudicotyledons; rosids; malvids; Brassicales; Brassicaceae; Camelineae; Arabidopsis	Serine/threonine protein kinase	GO:0046777|protein autophosphorylation;GO:0009409|response to cold;GO:0009651|response to salt stress;GO:0009611|response to wounding	GO:0005524|ATP binding;GO:0003677|DNA binding;GO:0004709|MAP kinase kinase kinase activity	GO:0005634|nucleus
c135412_g1	9.81934	3.29563	3.13036e-05	0.000998283	up	yes	PREDICTED: disease resistance protein RPM1-like [Fragaria vesca subsp. vesca]	RecName: Full=Disease resistance protein RPM1;^Eukaryota; Viridiplantae; Streptophyta; Embryophyta; Tracheophyta; Spermatophyta; Magnoliophyta; eudicotyledons; core eudicotyledons; rosids; malvids; Brassicales; Brassicaceae; Camelineae; Arabidopsis	RecName: Full=Disease resistance protein RPM1;^Eukaryota; Viridiplantae; Streptophyta; Embryophyta; Tracheophyta; Spermatophyta; Magnoliophyta; eudicotyledons; core eudicotyledons; rosids; malvids; Brassicales; Brassicaceae; Camelineae; Arabidopsis	Leucine-rich repeat (LRR) protein	GO:0009626|plant-type hypersensitive response	GO:0043531|ADP binding;GO:0005524|ATP binding;GO:0000166|nucleotide binding	GO:0012505|endomembrane system;GO:0005886|plasma membrane
c99877_g1	202.461	7.6615	0.000109564	0.00272287	up	yes	hypothetical protein GLOINDRAFT_40100 [Rhizophagus irregularis DAOM 181602]	RecName: Full=26S protease regulatory subunit 6A;^Eukaryota; Metazoa; Chordata; Craniata; Vertebrata; Euteleostomi; Mammalia; Eutheria; Euarchontoglires; Glires; Rodentia; Sciurognathi; Muroidea; Muridae; Murinae; Mus; Mus	RecName: Full=26S protease regulatory subunit 6A;^Eukaryota; Metazoa; Chordata; Craniata; Vertebrata; Euteleostomi; Mammalia; Eutheria; Euarchontoglires; Primates; Haplorrhini; Catarrhini; Hominidae; Homo	ATP-dependent 26S proteasome regulatory subunit	GO:0031145|anaphase-promoting complex-dependent proteasomal ubiquitin-dependent protein catabolic process;GO:0002479|antigen processing and presentation of exogenous peptide antigen via MHC class I, TAP-dependent;GO:0006915|apoptotic process;GO:0001824|blastocyst development;GO:0006977|DNA damage response, signal transduction by p53 class mediator resulting in cell cycle arrest;GO:0000082|G1/S tr…	GO:0005524|ATP binding;GO:0017111|nucleoside-triphosphatase activity;GO:0003713|transcription coactivator activity;GO:0003714|transcription corepressor activity	GO:0005829|cytosol;GO:0005654|nucleoplasm;GO:0022624|proteasome accessory complex
c157113_g1	12.5509	3.64972	0.00205523	0.0251349	up	yes	predicted protein [Hordeum vulgare subsp. vulgare]	RecName: Full=60S ribosomal protein L4-B;^Eukaryota; Fungi; Dikarya; Ascomycota; Taphrinomycotina; Schizosaccharomycetes; Schizosaccharomycetales; Schizosaccharomycetaceae; Schizosaccharomyces	RecName: Full=60S ribosomal protein L4-B;^Eukaryota; Fungi; Dikarya; Ascomycota; Taphrinomycotina; Schizosaccharomycetes; Schizosaccharomycetales; Schizosaccharomycetaceae; Schizosaccharomyces	Ribosomal protein L4	GO:0002181|cytoplasmic translation	GO:0003735|structural constituent of ribosome	GO:0022625|cytosolic large ribosomal subunit
c162452_g1	808.033	9.65827	1.68906e-06	8.97748e-05	up	yes	AAA family ATPase CDC48 [Rhizophagus irregularis DAOM 197198w]	RecName: Full=Transitional endoplasmic reticulum ATPase;^Eukaryota; Metazoa; Chordata; Craniata; Vertebrata; Euteleostomi; Mammalia; Eutheria; Laurasiatheria; Cetartiodactyla; Ruminantia; Pecora; Bovidae; Bovinae; Bos	RecName: Full=Transitional endoplasmic reticulum ATPase TER94;^Eukaryota; Metazoa; Ecdysozoa; Arthropoda; Hexapoda; Insecta; Pterygota; Neoptera; Endopterygota; Diptera; Brachycera; Muscomorpha; Ephydroidea; Drosophilidae; Drosophila; Sophophora	ATPases of the AAA+ class	GO:0006200|ATP catabolic process;GO:0030154|cell differentiation;GO:0016320|endoplasmic reticulum membrane fusion;GO:0007029|endoplasmic reticulum organization;GO:0030433|ER-associated protein catabolic process;GO:0007030|Golgi organization;GO:0000226|microtubule cytoskeleton organization;GO:0007275|multicellular organismal development;GO:0048477|oogenesis;GO:0032436|positive regulation of protea…	GO:0005524|ATP binding;GO:0017111|nucleoside-triphosphatase activity	GO:0045169|fusome;GO:0005811|lipid particle;GO:0005875|microtubule associated complex;GO:0005634|nucleus;GO:0000502|proteasome complex
c151855_g1	4.94494	2.30595	0.000118831	0.00290257	up	yes	hypothetical protein PTT_14979 [Pyrenophora teres f. teres 0-1]	RecName: Full=Ketol-acid reductoisomerase, mitochondrial;^Eukaryota; Fungi; Dikarya; Ascomycota; Pezizomycotina; Sordariomycetes; Sordariomycetidae; Sordariales; Sordariaceae; Neurospora	RecName: Full=Ketol-acid reductoisomerase, mitochondrial;^Eukaryota; Fungi; Dikarya; Ascomycota; Pezizomycotina; Sordariomycetes; Sordariomycetidae; Sordariales; Sordariaceae; Neurospora	Ketol-acid reductoisomerase	GO:0009097|isoleucine biosynthetic process;GO:0009099|valine biosynthetic process	GO:0050662|coenzyme binding;GO:0004455|ketol-acid reductoisomerase activity;GO:0046872|metal ion binding	GO:0005739|mitochondrion
c112384_g1	181.14	7.50096	0.000255601	0.00529404	up	yes	PREDICTED: leucine-rich repeat receptor-like protein kinase PXL1 [Pyrus x bretschneideri]	RecName: Full=LRR receptor-like serine/threonine-protein kinase EFR;^Eukaryota; Viridiplantae; Streptophyta; Embryophyta; Tracheophyta; Spermatophyta; Magnoliophyta; eudicotyledons; core eudicotyledons; rosids; malvids; Brassicales; Brassicaceae; Camelineae; Arabidopsis`sp|C0LGT6|EFR_ARATH	RecName: Full=LRR receptor-like serine/threonine-protein kinase EFR;^Eukaryota; Viridiplantae; Streptophyta; Embryophyta; Tracheophyta; Spermatophyta; Magnoliophyta; eudicotyledons; core eudicotyledons; rosids; malvids; Brassicales; Brassicaceae; Camelineae; Arabidopsis`sp|C0LGT6|EFR_ARATH	Serine/threonine protein kinase	GO:0010204|defense response signaling pathway, resistance gene-independent;GO:0016045|detection of bacterium;GO:0002764|immune response-regulating signaling pathway;GO:0009626|plant-type hypersensitive response;GO:0010359|regulation of anion channel activity	GO:0005524|ATP binding;GO:0004674|protein serine/threonine kinase activity;GO:0019199|transmembrane receptor protein kinase activity	GO:0016021|integral to membrane
c159827_g1	2.9011	1.5366	1.40917e-15	5.77235e-13	up	yes	PREDICTED: putative 12-oxophytodienoate reductase 11 [Fragaria vesca subsp. vesca]	RecName: Full=12-oxophytodienoate reductase 2;^Eukaryota; Viridiplantae; Streptophyta; Embryophyta; Tracheophyta; Spermatophyta; Magnoliophyta; eudicotyledons; core eudicotyledons; rosids; malvids; Brassicales; Brassicaceae; Camelineae; Arabidopsis	RecName: Full=12-oxophytodienoate reductase 2;^Eukaryota; Viridiplantae; Streptophyta; Embryophyta; Tracheophyta; Spermatophyta; Magnoliophyta; eudicotyledons; core eudicotyledons; rosids; malvids; Brassicales; Brassicaceae; Camelineae; Arabidopsis	NADH:flavin oxidoreductases, Old Yellow Enzyme family	GO:0031408|oxylipin biosynthetic process;GO:0009611|response to wounding	GO:0016629|12-oxophytodienoate reductase activity;GO:0010181|FMN binding	GO:0005737|cytoplasm
c27373_g1	159.552	7.31788	0.000223192	0.00478148	up	yes	protein phosphatase 2A [Mucor ambiguus]	RecName: Full=Serine/threonine-protein phosphatase 2A catalytic subunit beta isoform;^Eukaryota; Metazoa; Chordata; Craniata; Vertebrata; Euteleostomi; Mammalia; Eutheria; Euarchontoglires; Glires; Rodentia; Sciurognathi; Muroidea; Muridae; Murinae; Rattus	RecName: Full=Serine/threonine-protein phosphatase 2A catalytic subunit beta isoform;^Eukaryota; Metazoa; Chordata; Craniata; Vertebrata; Euteleostomi; Mammalia; Eutheria; Euarchontoglires; Glires; Rodentia; Sciurognathi; Muroidea; Muridae; Murinae; Rattus	Diadenosine tetraphosphatase and related serine/threonine protein phosphatases	GO:0043066|negative regulation of apoptotic process;GO:0046580|negative regulation of Ras protein signal transduction;GO:0043161|proteasomal ubiquitin-dependent protein catabolic process;GO:0006470|protein dephosphorylation;GO:0010468|regulation of gene expression;GO:0046677|response to antibiotic;GO:0042542|response to hydrogen peroxide	GO:0046872|metal ion binding;GO:0046982|protein heterodimerization activity;GO:0004722|protein serine/threonine phosphatase activity	GO:0000775|chromosome, centromeric region;GO:0005737|cytoplasm;GO:0005634|nucleus;GO:0000159|protein phosphatase type 2A complex;GO:0000922|spindle pole
c28333_g1	0.00769927	-7.02106	0.00261926	0.0298652	down	yes	Glycoside hydrolase family 61 [Macrophomina phaseolina MS6]	RecName: Full=Probable endo-beta-1,4-glucanase D;^Eukaryota; Fungi; Dikarya; Ascomycota; Pezizomycotina; Eurotiomycetes; Eurotiomycetidae; Eurotiales; Trichocomaceae; Neosartorya	RecName: Full=Probable endo-beta-1,4-glucanase D;^Eukaryota; Fungi; Dikarya; Ascomycota; Pezizomycotina; Eurotiomycetes; Eurotiomycetidae; Eurotiales; Trichocomaceae; Neosartorya	Endoglucanase	GO:0030245|cellulose catabolic process	GO:0008810|cellulase activity;GO:0030248|cellulose binding	GO:0005576|extracellular region
c94618_g1	347.333	8.44018	1.30729e-05	0.000495096	up	yes	unnamed protein product [Albugo candida]	RecName: Full=Trifunctional enzyme subunit alpha, mitochondrial;^Eukaryota; Metazoa; Chordata; Craniata; Vertebrata; Euteleostomi; Mammalia; Eutheria; Euarchontoglires; Primates; Haplorrhini; Catarrhini; Hominidae; Homo	RecName: Full=Trifunctional enzyme subunit alpha, mitochondrial;^Eukaryota; Metazoa; Chordata; Craniata; Vertebrata; Euteleostomi; Mammalia; Eutheria; Euarchontoglires; Primates; Haplorrhini; Catarrhini; Hominidae; Homo	3-hydroxyacyl-CoA dehydrogenase	GO:0035965|cardiolipin acyl-chain remodeling;GO:0006635|fatty acid beta-oxidation;GO:0046474|glycerophospholipid biosynthetic process;GO:0042493|response to drug;GO:0032868|response to insulin stimulus	GO:0003857|3-hydroxyacyl-CoA dehydrogenase activity;GO:0003985|acetyl-CoA C-acetyltransferase activity;GO:0004300|enoyl-CoA hydratase activity;GO:0000062|fatty-acyl-CoA binding;GO:0016509|long-chain-3-hydroxyacyl-CoA dehydrogenase activity;GO:0016508|long-chain-enoyl-CoA hydratase activity;GO:0051287|NAD binding	GO:0016507|mitochondrial fatty acid beta-oxidation multienzyme complex;GO:0005743|mitochondrial inner membrane;GO:0042645|mitochondrial nucleoid;GO:0005730|nucleolus
c154537_g1	0.277472	-1.84958	0.000746569	0.0119658	down	yes	PREDICTED: syntaxin-related protein KNOLLE [Fragaria vesca subsp. vesca]	RecName: Full=Syntaxin-related protein KNOLLE;^Eukaryota; Viridiplantae; Streptophyta; Embryophyta; Tracheophyta; Spermatophyta; Magnoliophyta; eudicotyledons; core eudicotyledons; rosids; malvids; Brassicales; Brassicaceae; Camelineae; Arabidopsis	RecName: Full=Syntaxin-related protein KNOLLE;^Eukaryota; Viridiplantae; Streptophyta; Embryophyta; Tracheophyta; Spermatophyta; Magnoliophyta; eudicotyledons; core eudicotyledons; rosids; malvids; Brassicales; Brassicaceae; Camelineae; Arabidopsis	t-SNARE complex subunit, syntaxin	GO:0007049|cell cycle;GO:0051301|cell division;GO:0006886|intracellular protein transport;GO:0016192|vesicle-mediated transport	.	GO:0009504|cell plate;GO:0012505|endomembrane system;GO:0016021|integral to membrane;GO:0009524|phragmoplast;GO:0005886|plasma membrane;GO:0009506|plasmodesma
c157978_g1	31.292	4.96772	0.000687474	0.0112488	up	yes	predicted protein [Hordeum vulgare subsp. vulgare]	RecName: Full=ATP synthase subunit alpha, mitochondrial;^Eukaryota; Fungi; Dikarya; Ascomycota; Saccharomycotina; Saccharomycetes; Saccharomycetales; Saccharomycetaceae; Kluyveromyces	RecName: Full=ATP synthase subunit alpha, mitochondrial;^Eukaryota; Fungi; Dikarya; Ascomycota; Saccharomycotina; Saccharomycetes; Saccharomycetales; Saccharomycetaceae; Kluyveromyces	F0F1-type ATP synthase, alpha subunit	GO:0015991|ATP hydrolysis coupled proton transport;GO:0015986|ATP synthesis coupled proton transport	GO:0005524|ATP binding;GO:0046933|hydrogen ion transporting ATP synthase activity, rotational mechanism;GO:0046961|proton-transporting ATPase activity, rotational mechanism	GO:0005743|mitochondrial inner membrane;GO:0045261|proton-transporting ATP synthase complex, catalytic core F(1)
c155595_g1	2.93816	1.55491	0.00176811	0.0224712	up	yes	hypothetical protein SETTUDRAFT_156979 [Setosphaeria turcica Et28A]	RecName: Full=60S ribosomal protein L10a;^Eukaryota; Fungi; Dikarya; Ascomycota; Pezizomycotina; Sordariomycetes; Sordariomycetidae; Sordariales; Sordariaceae; Neurospora	RecName: Full=60S ribosomal protein L10a;^Eukaryota; Fungi; Dikarya; Ascomycota; Pezizomycotina; Sordariomycetes; Sordariomycetidae; Sordariales; Sordariaceae; Neurospora	Ribosomal protein L1	GO:0006412|translation	GO:0003723|RNA binding;GO:0003735|structural constituent of ribosome	GO:0015934|large ribosomal subunit
c109469_g2	130.476	7.02764	0.00178418	0.0226035	up	yes	CMGC/GSK protein kinase [Mortierella verticillata NRRL 6337]	RecName: Full=Glycogen synthase kinase-3 beta;^Eukaryota; Metazoa; Chordata; Craniata; Vertebrata; Euteleostomi; Amphibia; Batrachia; Anura; Pipoidea; Pipidae; Xenopodinae; Xenopus; Xenopus	RecName: Full=Glycogen synthase kinase-3 beta;^Eukaryota; Metazoa; Chordata; Craniata; Vertebrata; Euteleostomi; Mammalia; Eutheria; Euarchontoglires; Primates; Haplorrhini; Catarrhini; Hominidae; Homo	Serine/threonine protein kinase	GO:0007411|axon guidance;GO:0060070|canonical Wnt receptor signaling pathway;GO:0044337|canonical Wnt receptor signaling pathway involved in positive regulation of apoptotic process;GO:0016477|cell migration;GO:0007173|epidermal growth factor receptor signaling pathway;GO:0001837|epithelial to mesenchymal transition;GO:0006983|ER overload response;GO:0030010|establishment of cell polarity;GO:0045…	GO:0005524|ATP binding;GO:0002039|p53 binding;GO:0004674|protein serine/threonine kinase activity;GO:0050321|tau-protein kinase activity	GO:0030877|beta-catenin destruction complex;GO:0005813|centrosome;GO:0005829|cytosol;GO:0043198|dendritic shaft;GO:0043197|dendritic spine;GO:0030426|growth cone;GO:0045121|membrane raft;GO:0043025|neuronal cell body;GO:0005634|nucleus;GO:0005886|plasma membrane;GO:0030529|ribonucleoprotein complex
c173236_g1	116.23	6.86084	0.00409191	0.0406879	up	yes	PREDICTED: LOW QUALITY PROTEIN: U5 small nuclear ribonucleoprotein 200 kDa helicase-like [Fragaria vesca subsp. vesca]	RecName: Full=Putative U5 small nuclear ribonucleoprotein 200 kDa helicase;^Eukaryota; Metazoa; Ecdysozoa; Arthropoda; Hexapoda; Insecta; Pterygota; Neoptera; Endopterygota; Diptera; Brachycera; Muscomorpha; Ephydroidea; Drosophilidae; Drosophila; Sophophora`sp|Q9VUV9|U520_DROME	RecName: Full=Putative U5 small nuclear ribonucleoprotein 200 kDa helicase;^Eukaryota; Metazoa; Ecdysozoa; Arthropoda; Hexapoda; Insecta; Pterygota; Neoptera; Endopterygota; Diptera; Brachycera; Muscomorpha; Ephydroidea; Drosophilidae; Drosophila; Sophophora`sp|Q9VUV9|U520_DROME	Superfamily II helicase	GO:0007067|mitosis;GO:0000398|mRNA splicing, via spliceosome;GO:0000381|regulation of alternative mRNA splicing, via spliceosome	GO:0005524|ATP binding;GO:0004004|ATP-dependent RNA helicase activity;GO:0003676|nucleic acid binding	GO:0071013|catalytic step 2 spliceosome;GO:0071011|precatalytic spliceosome
c147608_g1	19.6708	4.29798	0.00186488	0.023369	up	yes	succinate dehydrogenase flavoprotein subunit precursor [Cryptococcus gattii WM276]	RecName: Full=Probable succinate dehydrogenase [ubiquinone] flavoprotein subunit, mitochondrial;^Eukaryota; Fungi; Dikarya; Ascomycota; Taphrinomycotina; Schizosaccharomycetes; Schizosaccharomycetales; Schizosaccharomycetaceae; Schizosaccharomyces	RecName: Full=Probable succinate dehydrogenase [ubiquinone] flavoprotein subunit, mitochondrial;^Eukaryota; Fungi; Dikarya; Ascomycota; Taphrinomycotina; Schizosaccharomycetes; Schizosaccharomycetales; Schizosaccharomycetaceae; Schizosaccharomyces	Succinate dehydrogenase/fumarate reductase, flavoprotein subunit	GO:0006121|mitochondrial electron transport, succinate to ubiquinone;GO:0006105|succinate metabolic process;GO:0006099|tricarboxylic acid cycle	GO:0050660|flavin adenine dinucleotide binding;GO:0008177|succinate dehydrogenase (ubiquinone) activity	GO:0005749|mitochondrial respiratory chain complex II
c30972_g1	132.071	7.04517	0.000555026	0.00955089	up	yes	rho family small GTP binding protein cdc42 [Batrachochytrium dendrobatidis JAM81]	RecName: Full=Cdc42 homolog;^Eukaryota; Metazoa; Ecdysozoa; Arthropoda; Hexapoda; Insecta; Pterygota; Neoptera; Endopterygota; Diptera; Brachycera; Muscomorpha; Ephydroidea; Drosophilidae; Drosophila; Sophophora	RecName: Full=Cdc42 homolog;^Eukaryota; Metazoa; Ecdysozoa; Arthropoda; Hexapoda; Insecta; Pterygota; Neoptera; Endopterygota; Diptera; Nematocera; Culicoidea; Culicidae; Culicinae; Aedini; Aedes; Stegomyia	GTPase SAR1 and related small G proteins	GO:0045185|maintenance of protein location;GO:0007275|multicellular organismal development;GO:0045860|positive regulation of protein kinase activity;GO:0007264|small GTPase mediated signal transduction	GO:0005525|GTP binding	GO:0005912|adherens junction;GO:0005622|intracellular;GO:0005886|plasma membrane
c156373_g4	10.8297	3.43692	0.00254971	0.029283	up	yes	PREDICTED: hevamine-A-like [Fragaria vesca subsp. vesca]	RecName: Full=Acidic endochitinase;^Eukaryota; Viridiplantae; Streptophyta; Embryophyta; Tracheophyta; Spermatophyta; Magnoliophyta; eudicotyledons; core eudicotyledons; rosids; Vitales; Vitaceae; Vitis	RecName: Full=Hevamine-A;^Eukaryota; Viridiplantae; Streptophyta; Embryophyta; Tracheophyta; Spermatophyta; Magnoliophyta; eudicotyledons; core eudicotyledons; rosids; fabids; Malpighiales; Euphorbiaceae; Crotonoideae; Micrandreae; Hevea	.	GO:0006032|chitin catabolic process;GO:0000272|polysaccharide catabolic process	GO:0043169|cation binding;GO:0004568|chitinase activity;GO:0003796|lysozyme activity	GO:0005773|vacuole
c156465_g3	31.4696	4.97589	0.000504115	0.00888906	up	yes	predicted protein [Hordeum vulgare subsp. vulgare]	RecName: Full=40S ribosomal protein S3-1;^Eukaryota; Viridiplantae; Streptophyta; Embryophyta; Tracheophyta; Spermatophyta; Magnoliophyta; eudicotyledons; core eudicotyledons; rosids; malvids; Brassicales; Brassicaceae; Camelineae; Arabidopsis	RecName: Full=40S ribosomal protein S3-1;^Eukaryota; Viridiplantae; Streptophyta; Embryophyta; Tracheophyta; Spermatophyta; Magnoliophyta; eudicotyledons; core eudicotyledons; rosids; malvids; Brassicales; Brassicaceae; Camelineae; Arabidopsis	Ribosomal protein S3	GO:0009651|response to salt stress;GO:0006412|translation	GO:0003723|RNA binding;GO:0003735|structural constituent of ribosome	GO:0009507|chloroplast;GO:0022627|cytosolic small ribosomal subunit;GO:0009506|plasmodesma;GO:0005774|vacuolar membrane
c155751_g1	0.304351	-1.71619	0.00092469	0.0140617	down	yes	PREDICTED: structural maintenance of chromosomes protein 2-1-like [Fragaria vesca subsp. vesca]	RecName: Full=Structural maintenance of chromosomes protein 2-1;^Eukaryota; Viridiplantae; Streptophyta; Embryophyta; Tracheophyta; Spermatophyta; Magnoliophyta; eudicotyledons; core eudicotyledons; rosids; malvids; Brassicales; Brassicaceae; Camelineae; Arabidopsis	RecName: Full=Structural maintenance of chromosomes protein 2-1;^Eukaryota; Viridiplantae; Streptophyta; Embryophyta; Tracheophyta; Spermatophyta; Magnoliophyta; eudicotyledons; core eudicotyledons; rosids; malvids; Brassicales; Brassicaceae; Camelineae; Arabidopsis	Chromosome segregation ATPases	GO:0051301|cell division;GO:0030261|chromosome condensation;GO:0006310|DNA recombination;GO:0006281|DNA repair;GO:0007126|meiosis;GO:0007067|mitosis;GO:0007062|sister chromatid cohesion	GO:0005524|ATP binding;GO:0005215|transporter activity	GO:0000796|condensin complex;GO:0005634|nucleus
c153208_g1	3.42606	1.77655	0.00318255	0.0342446	up	yes	hypothetical protein PTT_11324 [Pyrenophora teres f. teres 0-1]	RecName: Full=Nucleoside diphosphate kinase;^Eukaryota; Fungi; Dikarya; Ascomycota; Pezizomycotina; Eurotiomycetes; Eurotiomycetidae; Eurotiales; Trichocomaceae; mitosporic Trichocomaceae; Aspergillus	RecName: Full=Nucleoside diphosphate kinase;^Eukaryota; Fungi; Dikarya; Ascomycota; Pezizomycotina; Eurotiomycetes; Eurotiomycetidae; Eurotiales; Trichocomaceae; mitosporic Trichocomaceae; Aspergillus	Nucleoside diphosphate kinase	GO:0006241|CTP biosynthetic process;GO:0006183|GTP biosynthetic process;GO:0006228|UTP biosynthetic process	GO:0005524|ATP binding;GO:0046872|metal ion binding;GO:0004550|nucleoside diphosphate kinase activity	GO:0005739|mitochondrion
c110712_g1	174.006	7.44299	0.000718731	0.0116241	up	yes	protein arginine N-methyltransferase [Saprolegnia diclina VS20]	RecName: Full=Protein arginine N-methyltransferase 1;^Eukaryota; Metazoa; Chordata; Craniata; Vertebrata; Euteleostomi; Amphibia; Batrachia; Anura; Pipoidea; Pipidae; Xenopodinae; Xenopus; Silurana	RecName: Full=Protein arginine N-methyltransferase 1;^Eukaryota; Metazoa; Chordata; Craniata; Vertebrata; Euteleostomi; Amphibia; Batrachia; Anura; Pipoidea; Pipidae; Xenopodinae; Xenopus; Silurana	SAM-dependent methyltransferases	GO:0007552|metamorphosis;GO:0045653|negative regulation of megakaryocyte differentiation;GO:0022008|neurogenesis;GO:0045893|positive regulation of transcription, DNA-dependent;GO:0031056|regulation of histone modification;GO:0006351|transcription, DNA-dependent	GO:0044020|histone methyltransferase activity (H4-R3 specific);GO:0003713|transcription coactivator activity	GO:0005829|cytosol;GO:0005634|nucleus
c159490_g3	2.4406	1.28724	2.81932e-08	2.57295e-06	up	yes	PREDICTED: 5'-nucleotidase domain-containing protein 4 [Fragaria vesca subsp. vesca]	RecName: Full=Cytosolic purine 5'-nucleotidase;^Eukaryota; Amoebozoa; Mycetozoa; Dictyosteliida; Dictyostelium	RecName: Full=Cytosolic purine 5'-nucleotidase;^Eukaryota; Amoebozoa; Mycetozoa; Dictyosteliida; Dictyostelium	5'-Nucleotidase	GO:0006139|nucleobase-containing compound metabolic process;GO:0009117|nucleotide metabolic process	GO:0008253|5'-nucleotidase activity;GO:0046872|metal ion binding;GO:0000166|nucleotide binding	GO:0045335|phagocytic vesicle
c160387_g1	5.17963	2.37285	0.00229908	0.0272013	up	yes	ribosomal protein L13 [Aureobasidium pullulans EXF-150]	RecName: Full=60S ribosomal protein L16;^Eukaryota; Fungi; Dikarya; Ascomycota; Pezizomycotina; Sordariomycetes; Sordariomycetidae; Sordariales; Sordariaceae; Neurospora	RecName: Full=60S ribosomal protein L16;^Eukaryota; Fungi; Dikarya; Ascomycota; Pezizomycotina; Sordariomycetes; Sordariomycetidae; Sordariales; Sordariaceae; Neurospora	Ribosomal protein L13	GO:0006412|translation	GO:0003735|structural constituent of ribosome	GO:0015934|large ribosomal subunit
c146815_g1	150.589	7.23448	1.01317e-10	1.64871e-08	up	yes	hypothetical protein [Parasitella parasitica]	RecName: Full=Glyceraldehyde-3-phosphate dehydrogenase 1;^Eukaryota; Metazoa; Ecdysozoa; Arthropoda; Hexapoda; Insecta; Pterygota; Neoptera; Endopterygota; Diptera; Brachycera; Muscomorpha; Ephydroidea; Drosophilidae; Drosophila; Sophophora	RecName: Full=Glyceraldehyde-3-phosphate dehydrogenase 1;^Eukaryota; Metazoa; Ecdysozoa; Arthropoda; Hexapoda; Insecta; Pterygota; Neoptera; Endopterygota; Diptera; Brachycera; Muscomorpha; Ephydroidea; Drosophilidae; Drosophila; Sophophora	Glyceraldehyde-3-phosphate dehydrogenase/erythrose-4-phosphate dehydrogenase	GO:0006096|glycolysis	GO:0004365|glyceraldehyde-3-phosphate dehydrogenase (NAD+) (phosphorylating) activity;GO:0051287|NAD binding;GO:0050661|NADP binding	GO:0005811|lipid particle;GO:0031430|M band;GO:0030018|Z disc
c152614_g1	21.4359	4.42196	0.00077882	0.0123605	up	yes	RPL22 [Cryptococcus gattii]	RecName: Full=60S ribosomal protein L22 2;^Eukaryota; Amoebozoa; Mycetozoa; Dictyosteliida; Dictyostelium	RecName: Full=60S ribosomal protein L22 2;^Eukaryota; Amoebozoa; Mycetozoa; Dictyosteliida; Dictyostelium	Protein C1orf21 (Cell proliferation-inducing gene 13 protein)	GO:0006412|translation	GO:0003735|structural constituent of ribosome	GO:0005840|ribosome
c140518_g1	0.492492	-1.02183	7.3795e-05	0.00197735	down	yes	PREDICTED: uncharacterized protein LOC101294772 [Fragaria vesca subsp. vesca]	RecName: Full=Uncharacterized protein C24B11.05;^Eukaryota; Fungi; Dikarya; Ascomycota; Taphrinomycotina; Schizosaccharomycetes; Schizosaccharomycetales; Schizosaccharomycetaceae; Schizosaccharomyces	RecName: Full=Uncharacterized protein C24B11.05;^Eukaryota; Fungi; Dikarya; Ascomycota; Taphrinomycotina; Schizosaccharomycetes; Schizosaccharomycetales; Schizosaccharomycetaceae; Schizosaccharomyces	Predicted hydrolase (HAD superfamily)	GO:0006206|pyrimidine nucleobase metabolic process	GO:0008252|nucleotidase activity;GO:0047405|pyrimidine-5'-nucleotide nucleosidase activity	GO:0005829|cytosol;GO:0005634|nucleus
c148646_g1	0.408009	-1.29333	9.66678e-09	9.97105e-07	down	yes	PREDICTED: phytosulfokine receptor 2 [Fragaria vesca subsp. vesca]	RecName: Full=Phytosulfokine receptor 2;^Eukaryota; Viridiplantae; Streptophyta; Embryophyta; Tracheophyta; Spermatophyta; Magnoliophyta; eudicotyledons; core eudicotyledons; rosids; malvids; Brassicales; Brassicaceae; Camelineae; Arabidopsis	RecName: Full=Phytosulfokine receptor 2;^Eukaryota; Viridiplantae; Streptophyta; Embryophyta; Tracheophyta; Spermatophyta; Magnoliophyta; eudicotyledons; core eudicotyledons; rosids; malvids; Brassicales; Brassicaceae; Camelineae; Arabidopsis	Leucine-rich repeat (LRR) protein	GO:0009611|response to wounding	GO:0005524|ATP binding;GO:0001653|peptide receptor activity;GO:0004674|protein serine/threonine kinase activity	GO:0009507|chloroplast;GO:0016021|integral to membrane;GO:0005886|plasma membrane
c152289_g1	3.60159	1.84863	0.000459266	0.00827457	up	yes	predicted protein [Hordeum vulgare subsp. vulgare]	RecName: Full=2-methylcitrate synthase, mitochondrial;^Eukaryota; Fungi; Dikarya; Ascomycota; Pezizomycotina; Eurotiomycetes; Eurotiomycetidae; Eurotiales; Trichocomaceae; Emericella	RecName: Full=2-methylcitrate synthase, mitochondrial;^Eukaryota; Fungi; Dikarya; Ascomycota; Pezizomycotina; Eurotiomycetes; Eurotiomycetidae; Eurotiales; Trichocomaceae; Emericella	Citrate synthase	GO:0044262|cellular carbohydrate metabolic process;GO:0019679|propionate metabolic process, methylcitrate cycle;GO:0006099|tricarboxylic acid cycle	GO:0050440|2-methylcitrate synthase activity	GO:0005759|mitochondrial matrix
c152655_g3	5.23022	2.38687	3.23263e-16	1.46755e-13	up	yes	PREDICTED: leucine-rich repeat receptor-like serine/threonine/tyrosine-protein kinase SOBIR1 [Fragaria vesca subsp. vesca]	RecName: Full=Leucine-rich repeat receptor-like serine/threonine/tyrosine-protein kinase SOBIR1;^Eukaryota; Viridiplantae; Streptophyta; Embryophyta; Tracheophyta; Spermatophyta; Magnoliophyta; eudicotyledons; core eudicotyledons; rosids; malvids; Brassicales; Brassicaceae; Camelineae; Arabidopsis	RecName: Full=Leucine-rich repeat receptor-like serine/threonine/tyrosine-protein kinase SOBIR1;^Eukaryota; Viridiplantae; Streptophyta; Embryophyta; Tracheophyta; Spermatophyta; Magnoliophyta; eudicotyledons; core eudicotyledons; rosids; malvids; Brassicales; Brassicaceae; Camelineae; Arabidopsis	Serine/threonine protein kinase	GO:0006952|defense response;GO:0060862|negative regulation of floral organ abscission;GO:0010942|positive regulation of cell death;GO:0031349|positive regulation of defense response	GO:0005524|ATP binding;GO:0004674|protein serine/threonine kinase activity;GO:0004713|protein tyrosine kinase activity;GO:0004714|transmembrane receptor protein tyrosine kinase activity	GO:0016021|integral to membrane;GO:0005886|plasma membrane
c156813_g3	10.0049	3.32264	3.467e-11	6.11659e-09	up	yes	PREDICTED: disease resistance protein RPM1-like [Pyrus x bretschneideri]	RecName: Full=Disease resistance protein RPM1;^Eukaryota; Viridiplantae; Streptophyta; Embryophyta; Tracheophyta; Spermatophyta; Magnoliophyta; eudicotyledons; core eudicotyledons; rosids; malvids; Brassicales; Brassicaceae; Camelineae; Arabidopsis	RecName: Full=Disease resistance protein RPM1;^Eukaryota; Viridiplantae; Streptophyta; Embryophyta; Tracheophyta; Spermatophyta; Magnoliophyta; eudicotyledons; core eudicotyledons; rosids; malvids; Brassicales; Brassicaceae; Camelineae; Arabidopsis	Leucine-rich repeat (LRR) protein	GO:0009626|plant-type hypersensitive response	GO:0043531|ADP binding;GO:0005524|ATP binding;GO:0000166|nucleotide binding	GO:0012505|endomembrane system;GO:0005886|plasma membrane
c155808_g1	3.9248	1.97262	0.00465475	0.0443657	up	yes	elongation factor Tu [Pyrenophora tritici-repentis Pt-1C-BFP]	RecName: Full=Elongation factor Tu, mitochondrial;^Eukaryota; Fungi; Dikarya; Ascomycota; Saccharomycotina; Saccharomycetes; Saccharomycetales; Saccharomycetaceae; Saccharomyces	RecName: Full=Elongation factor Tu, mitochondrial;^Eukaryota; Fungi; Dikarya; Ascomycota; Saccharomycotina; Saccharomycetes; Saccharomycetales; Saccharomycetaceae; Saccharomyces	GTPases - translation elongation factors	GO:0032543|mitochondrial translation	GO:0005525|GTP binding;GO:0003924|GTPase activity;GO:0003746|translation elongation factor activity	GO:0005759|mitochondrial matrix
c137774_g1	183.616	7.52055	0.000202101	0.00442583	up	yes	RecName: Full=ADP-ribosylation factor 1	RecName: Full=ADP-ribosylation factor 2;^Eukaryota; Metazoa; Chordata; Craniata; Vertebrata; Euteleostomi; Mammalia; Eutheria; Euarchontoglires; Glires; Rodentia; Sciurognathi; Muroidea; Muridae; Murinae; Rattus	RecName: Full=ADP-ribosylation factor 2;^Eukaryota; Metazoa; Chordata; Craniata; Vertebrata; Euteleostomi; Mammalia; Eutheria; Euarchontoglires; Glires; Rodentia; Sciurognathi; Muroidea; Muridae; Murinae; Rattus	GTPase SAR1 and related small G proteins	GO:0015031|protein transport;GO:0007264|small GTPase mediated signal transduction;GO:0016192|vesicle-mediated transport	GO:0005525|GTP binding	GO:0005794|Golgi apparatus
c143533_g3	0.355838	-1.49071	0.00434245	0.0423425	down	yes	PREDICTED: thermospermine synthase ACAULIS5-like [Fragaria vesca subsp. vesca]	RecName: Full=Thermospermine synthase ACAULIS5;^Eukaryota; Viridiplantae; Streptophyta; Embryophyta; Tracheophyta; Spermatophyta; Magnoliophyta; eudicotyledons; core eudicotyledons; rosids; malvids; Brassicales; Brassicaceae; Camelineae; Arabidopsis	RecName: Full=Thermospermine synthase ACAULIS5;^Eukaryota; Viridiplantae; Streptophyta; Embryophyta; Tracheophyta; Spermatophyta; Magnoliophyta; eudicotyledons; core eudicotyledons; rosids; malvids; Brassicales; Brassicaceae; Camelineae; Arabidopsis	Spermidine synthase	GO:0009926|auxin polar transport;GO:0006596|polyamine biosynthetic process;GO:0009826|unidimensional cell growth;GO:0048759|vessel member cell differentiation	GO:0016768|spermine synthase activity;GO:0010487|thermospermine synthase activity	GO:0005737|cytoplasm
c113523_g1	0.177032	-2.49792	0.00552915	0.0497396	down	yes	hypothetical protein PTT_09942 [Pyrenophora teres f. teres 0-1]	RecName: Full=Thiamine-repressible acid phosphatase pho4;^Eukaryota; Fungi; Dikarya; Ascomycota; Taphrinomycotina; Schizosaccharomycetes; Schizosaccharomycetales; Schizosaccharomycetaceae; Schizosaccharomyces	RecName: Full=Thiamine-repressible acid phosphatase pho4;^Eukaryota; Fungi; Dikarya; Ascomycota; Taphrinomycotina; Schizosaccharomycetes; Schizosaccharomycetales; Schizosaccharomycetaceae; Schizosaccharomyces	.	GO:0036225|cellular response to vitamin B1 starvation;GO:0009228|thiamine biosynthetic process	GO:0003993|acid phosphatase activity	GO:0030287|cell wall-bounded periplasmic space;GO:0005783|endoplasmic reticulum;GO:0009897|external side of plasma membrane;GO:0005576|extracellular region;GO:0009277|fungal-type cell wall;GO:0005794|Golgi apparatus
c27580_g1	0.445118	-1.16774	0.000635792	0.0105953	down	yes	PREDICTED: uncharacterized protein LOC101291949 [Fragaria vesca subsp. vesca]	RecName: Full=Chaperone protein ClpB1;^Eukaryota; Viridiplantae; Streptophyta; Embryophyta; Tracheophyta; Spermatophyta; Magnoliophyta; eudicotyledons; core eudicotyledons; rosids; malvids; Brassicales; Brassicaceae; Camelineae; Arabidopsis	RecName: Full=Chaperone protein ClpB1;^Eukaryota; Viridiplantae; Streptophyta; Embryophyta; Tracheophyta; Spermatophyta; Magnoliophyta; eudicotyledons; core eudicotyledons; rosids; malvids; Brassicales; Brassicaceae; Camelineae; Arabidopsis	ATPases with chaperone activity, ATP-binding subunit	GO:0043335|protein unfolding;GO:0009408|response to heat;GO:0009644|response to high light intensity;GO:0042542|response to hydrogen peroxide	GO:0005524|ATP binding;GO:0017111|nucleoside-triphosphatase activity	GO:0009941|chloroplast envelope;GO:0009570|chloroplast stroma;GO:0005829|cytosol;GO:0005634|nucleus
c152917_g1	0.462774	-1.11162	0.00036248	0.00692649	down	yes	PREDICTED: peroxidase 11 [Fragaria vesca subsp. vesca]	RecName: Full=Peroxidase 11;^Eukaryota; Viridiplantae; Streptophyta; Embryophyta; Tracheophyta; Spermatophyta; Magnoliophyta; eudicotyledons; core eudicotyledons; rosids; malvids; Brassicales; Brassicaceae; Camelineae; Arabidopsis	RecName: Full=Peroxidase 11;^Eukaryota; Viridiplantae; Streptophyta; Embryophyta; Tracheophyta; Spermatophyta; Magnoliophyta; eudicotyledons; core eudicotyledons; rosids; malvids; Brassicales; Brassicaceae; Camelineae; Arabidopsis	.	GO:0042744|hydrogen peroxide catabolic process;GO:0048511|rhythmic process	GO:0020037|heme binding;GO:0046872|metal ion binding;GO:0004601|peroxidase activity	GO:0005576|extracellular region
c133940_g1	8.61782	3.10732	3.30874e-13	8.33323e-11	up	yes	PREDICTED: probable cinnamyl alcohol dehydrogenase 6 [Fragaria vesca subsp. vesca]	RecName: Full=Probable cinnamyl alcohol dehydrogenase 6;^Eukaryota; Viridiplantae; Streptophyta; Embryophyta; Tracheophyta; Spermatophyta; Magnoliophyta; Liliopsida; Poales; Poaceae; BEP clade; Ehrhartoideae; Oryzeae; Oryza`sp|Q7XWU3|CADH6_ORYSJ	RecName: Full=Probable cinnamyl alcohol dehydrogenase 6;^Eukaryota; Viridiplantae; Streptophyta; Embryophyta; Tracheophyta; Spermatophyta; Magnoliophyta; Liliopsida; Poales; Poaceae; BEP clade; Ehrhartoideae; Oryzeae; Oryza	Zn-dependent alcohol dehydrogenases	GO:0009809|lignin biosynthetic process	GO:0045551|cinnamyl-alcohol dehydrogenase activity;GO:0046872|metal ion binding;GO:0000166|nucleotide binding;GO:0052747|sinapyl alcohol dehydrogenase activity;GO:0008270|zinc ion binding	.
c155805_g1	0.27292	-1.87345	0.00477221	0.0451412	down	yes	PREDICTED: mechanosensitive ion channel protein 10-like [Pyrus x bretschneideri]	RecName: Full=Mechanosensitive ion channel protein 10;^Eukaryota; Viridiplantae; Streptophyta; Embryophyta; Tracheophyta; Spermatophyta; Magnoliophyta; eudicotyledons; core eudicotyledons; rosids; malvids; Brassicales; Brassicaceae; Camelineae; Arabidopsis	RecName: Full=Mechanosensitive ion channel protein 10;^Eukaryota; Viridiplantae; Streptophyta; Embryophyta; Tracheophyta; Spermatophyta; Magnoliophyta; eudicotyledons; core eudicotyledons; rosids; malvids; Brassicales; Brassicaceae; Camelineae; Arabidopsis	Small-conductance mechanosensitive channel	GO:0050982|detection of mechanical stimulus	GO:0008381|mechanically-gated ion channel activity	GO:0016021|integral to membrane;GO:0005886|plasma membrane
c137425_g2	0.31276	-1.67687	0.000123448	0.00299583	down	yes	PREDICTED: uncharacterized protein C594.04c-like [Fragaria vesca subsp. vesca]	RecName: Full=Uncharacterized protein C594.04c;^Eukaryota; Fungi; Dikarya; Ascomycota; Taphrinomycotina; Schizosaccharomycetes; Schizosaccharomycetales; Schizosaccharomycetaceae; Schizosaccharomyces	RecName: Full=Uncharacterized protein C594.04c;^Eukaryota; Fungi; Dikarya; Ascomycota; Taphrinomycotina; Schizosaccharomycetes; Schizosaccharomycetales; Schizosaccharomycetaceae; Schizosaccharomyces	Predicted membrane protein	GO:0033554|cellular response to stress;GO:0008202|steroid metabolic process	GO:0016627|oxidoreductase activity, acting on the CH-CH group of donors;GO:0016229|steroid dehydrogenase activity	GO:0005783|endoplasmic reticulum;GO:0005789|endoplasmic reticulum membrane;GO:0016021|integral to membrane;GO:0016020|membrane
c155569_g1	6.16284	2.6236	1.67642e-08	1.61469e-06	up	yes	PREDICTED: G-type lectin S-receptor-like serine/threonine-protein kinase At4g27290 [Fragaria vesca subsp. vesca]	RecName: Full=Receptor-like serine/threonine-protein kinase SD1-8;^Eukaryota; Viridiplantae; Streptophyta; Embryophyta; Tracheophyta; Spermatophyta; Magnoliophyta; eudicotyledons; core eudicotyledons; rosids; malvids; Brassicales; Brassicaceae; Camelineae; Arabidopsis	RecName: Full=G-type lectin S-receptor-like serine/threonine-protein kinase At4g27290;^Eukaryota; Viridiplantae; Streptophyta; Embryophyta; Tracheophyta; Spermatophyta; Magnoliophyta; eudicotyledons; core eudicotyledons; rosids; malvids; Brassicales; Brassicaceae; Camelineae; Arabidopsis	Serine/threonine protein kinase	GO:0048544|recognition of pollen	GO:0005524|ATP binding;GO:0005516|calmodulin binding;GO:0004674|protein serine/threonine kinase activity	GO:0044459|plasma membrane part
c126497_g1	0.162133	-2.62475	0.00504035	0.0467653	down	yes	hypothetical protein SETTUDRAFT_161117 [Setosphaeria turcica Et28A]	RecName: Full=Probable leucine aminopeptidase 2;^Eukaryota; Fungi; Dikarya; Ascomycota; Pezizomycotina; Eurotiomycetes; Eurotiomycetidae; Eurotiales; Trichocomaceae; mitosporic Trichocomaceae; Aspergillus	RecName: Full=Probable leucine aminopeptidase 2;^Eukaryota; Fungi; Dikarya; Ascomycota; Pezizomycotina; Eurotiomycetes; Eurotiomycetidae; Eurotiales; Trichocomaceae; mitosporic Trichocomaceae; Aspergillus	Predicted aminopeptidases	GO:0009405|pathogenesis;GO:0006508|proteolysis	GO:0004177|aminopeptidase activity;GO:0005509|calcium ion binding;GO:0004571|mannosyl-oligosaccharide 1,2-alpha-mannosidase activity;GO:0008237|metallopeptidase activity	GO:0005576|extracellular region;GO:0016020|membrane
c156370_g1	3.37497	1.75488	1.41397e-08	1.38317e-06	up	yes	PREDICTED: LRR receptor-like serine/threonine-protein kinase RCH1 [Fragaria vesca subsp. vesca]	RecName: Full=LRR receptor-like serine/threonine-protein kinase RCH1;^Eukaryota; Viridiplantae; Streptophyta; Embryophyta; Tracheophyta; Spermatophyta; Magnoliophyta; eudicotyledons; core eudicotyledons; rosids; malvids; Brassicales; Brassicaceae; Camelineae; Arabidopsis	RecName: Full=LRR receptor-like serine/threonine-protein kinase RCH1;^Eukaryota; Viridiplantae; Streptophyta; Embryophyta; Tracheophyta; Spermatophyta; Magnoliophyta; eudicotyledons; core eudicotyledons; rosids; malvids; Brassicales; Brassicaceae; Camelineae; Arabidopsis	Leucine-rich repeat (LRR) protein	.	GO:0005524|ATP binding;GO:0004674|protein serine/threonine kinase activity	GO:0016021|integral to membrane
c131145_g1	2.21402	1.14667	9.63282e-07	5.55856e-05	up	yes	PREDICTED: glycosyltransferase family protein 64 protein C5 [Fragaria vesca subsp. vesca]	RecName: Full=Exostosin-2;^Eukaryota; Metazoa; Ecdysozoa; Arthropoda; Hexapoda; Insecta; Pterygota; Neoptera; Endopterygota; Diptera; Brachycera; Muscomorpha; Ephydroidea; Drosophilidae; Drosophila; Sophophora	RecName: Full=Exostosin-2;^Eukaryota; Metazoa; Ecdysozoa; Arthropoda; Hexapoda; Insecta; Pterygota; Neoptera; Endopterygota; Diptera; Brachycera; Muscomorpha; Ephydroidea; Drosophilidae; Drosophila; Sophophora	.	GO:0030206|chondroitin sulfate biosynthetic process;GO:0008101|decapentaplegic signaling pathway;GO:0015014|heparan sulfate proteoglycan biosynthetic process, polysaccharide chain biosynthetic process;GO:0030210|heparin biosynthetic process;GO:0007275|multicellular organismal development;GO:0006044|N-acetylglucosamine metabolic process;GO:0006486|protein glycosylation;GO:0007224|smoothened signal…	GO:0050508|glucuronosyl-N-acetylglucosaminyl-proteoglycan 4-alpha-N-acetylglucosaminyltransferase activity;GO:0050509|N-acetylglucosaminyl-proteoglycan 4-beta-glucuronosyltransferase activity	GO:0005783|endoplasmic reticulum;GO:0005794|Golgi apparatus;GO:0000139|Golgi membrane;GO:0016021|integral to membrane;GO:0031227|intrinsic to endoplasmic reticulum membrane
c119281_g1	0.0951015	-3.39439	4.28479e-29	8.9823e-26	down	yes	PREDICTED: CTP synthase-like isoform X2 [Fragaria vesca subsp. vesca]	RecName: Full=CTP synthase 2;^Eukaryota; Metazoa; Chordata; Craniata; Vertebrata; Euteleostomi; Mammalia; Eutheria; Laurasiatheria; Cetartiodactyla; Ruminantia; Pecora; Bovidae; Bovinae; Bos	RecName: Full=CTP synthase;^Eukaryota; Amoebozoa; Mycetozoa; Dictyosteliida; Dictyostelium	CTP synthase (UTP-ammonia lyase)	GO:0044210|'de novo' CTP biosynthetic process;GO:0006241|CTP biosynthetic process;GO:0006541|glutamine metabolic process;GO:0008654|phospholipid biosynthetic process;GO:0019856|pyrimidine nucleobase biosynthetic process	GO:0005524|ATP binding;GO:0003883|CTP synthase activity	.
c158359_g1	20.0653	4.32663	9.44247e-12	1.87992e-09	up	yes	hypothetical protein LEMA_P106090.1 [Leptosphaeria maculans JN3]	RecName: Full=Alcohol dehydrogenase 1;^Eukaryota; Fungi; Dikarya; Ascomycota; Saccharomycotina; Saccharomycetes; Saccharomycetales; Saccharomycetaceae; Kluyveromyces	RecName: Full=Alcohol dehydrogenase 1;^Eukaryota; Fungi; Dikarya; Ascomycota; Saccharomycotina; Saccharomycetes; Saccharomycetales; Saccharomycetaceae; Kluyveromyces	Zn-dependent alcohol dehydrogenases	.	GO:0004022|alcohol dehydrogenase (NAD) activity;GO:0046872|metal ion binding;GO:0000166|nucleotide binding;GO:0008270|zinc ion binding	GO:0005737|cytoplasm
c124287_g1	0.405408	-1.30256	0.000449827	0.00814982	down	yes	PREDICTED: ankyrin-3 [Fragaria vesca subsp. vesca]	RecName: Full=Ankyrin-1;^Eukaryota; Metazoa; Chordata; Craniata; Vertebrata; Euteleostomi; Mammalia; Eutheria; Euarchontoglires; Glires; Rodentia; Sciurognathi; Muroidea; Muridae; Murinae; Mus; Mus`sp|Q02357|ANK1_MOUSE	RecName: Full=Ankyrin-1;^Eukaryota; Metazoa; Chordata; Craniata; Vertebrata; Euteleostomi; Mammalia; Eutheria; Euarchontoglires; Glires; Rodentia; Sciurognathi; Muroidea; Muridae; Murinae; Mus; Mus`sp|Q02357|ANK1_MOUSE	FOG: Ankyrin repeat	GO:0006888|ER to Golgi vesicle-mediated transport;GO:0048821|erythrocyte development;GO:0015672|monovalent inorganic cation transport;GO:0006779|porphyrin-containing compound biosynthetic process;GO:0072661|protein targeting to plasma membrane;GO:0007165|signal transduction	.	GO:0030863|cortical cytoskeleton;GO:0016020|membrane;GO:0005886|plasma membrane;GO:0016529|sarcoplasmic reticulum;GO:0014731|spectrin-associated cytoskeleton
c151095_g1	0.289057	-1.79057	4.52257e-11	7.78614e-09	down	yes	PREDICTED: sugar transport protein 13-like [Fragaria vesca subsp. vesca]	RecName: Full=Sugar transport protein 13;^Eukaryota; Viridiplantae; Streptophyta; Embryophyta; Tracheophyta; Spermatophyta; Magnoliophyta; eudicotyledons; core eudicotyledons; rosids; malvids; Brassicales; Brassicaceae; Camelineae; Arabidopsis	RecName: Full=Sugar transport protein 13;^Eukaryota; Viridiplantae; Streptophyta; Embryophyta; Tracheophyta; Spermatophyta; Magnoliophyta; eudicotyledons; core eudicotyledons; rosids; malvids; Brassicales; Brassicaceae; Camelineae; Arabidopsis	Permeases of the major facilitator superfamily	GO:0009737|response to abscisic acid stimulus;GO:0009651|response to salt stress;GO:0009414|response to water deprivation	GO:0005358|high-affinity hydrogen:glucose symporter activity	GO:0016021|integral to membrane;GO:0005886|plasma membrane;GO:0009506|plasmodesma
c160739_g1	9.4609	3.24198	0.00020212	0.00442583	up	yes	predicted protein [Hordeum vulgare subsp. vulgare]	RecName: Full=Probable glucose transporter rco-3;^Eukaryota; Fungi; Dikarya; Ascomycota; Pezizomycotina; Sordariomycetes; Sordariomycetidae; Sordariales; Sordariaceae; Neurospora	RecName: Full=Probable glucose transporter rco-3;^Eukaryota; Fungi; Dikarya; Ascomycota; Pezizomycotina; Sordariomycetes; Sordariomycetidae; Sordariales; Sordariaceae; Neurospora	Permeases of the major facilitator superfamily	GO:0008643|carbohydrate transport	GO:0022891|substrate-specific transmembrane transporter activity	GO:0016021|integral to membrane
c143097_g1	0.034707	-4.84863	3.49521e-37	1.08314e-33	down	yes	PREDICTED: chaperone protein ClpB1 [Fragaria vesca subsp. vesca]	RecName: Full=Chaperone protein ClpB1;^Eukaryota; Viridiplantae; Streptophyta; Embryophyta; Tracheophyta; Spermatophyta; Magnoliophyta; eudicotyledons; core eudicotyledons; rosids; malvids; Brassicales; Brassicaceae; Camelineae; Arabidopsis	RecName: Full=Chaperone protein ClpB1;^Eukaryota; Viridiplantae; Streptophyta; Embryophyta; Tracheophyta; Spermatophyta; Magnoliophyta; eudicotyledons; core eudicotyledons; rosids; malvids; Brassicales; Brassicaceae; Camelineae; Arabidopsis	ATPases with chaperone activity, ATP-binding subunit	GO:0043335|protein unfolding;GO:0009408|response to heat;GO:0009644|response to high light intensity;GO:0042542|response to hydrogen peroxide	GO:0005524|ATP binding;GO:0017111|nucleoside-triphosphatase activity	GO:0009941|chloroplast envelope;GO:0009570|chloroplast stroma;GO:0005829|cytosol;GO:0005634|nucleus
c132593_g1	0.258252	-1.95315	4.81173e-06	0.000217474	down	yes	PREDICTED: probable fructokinase-5 [Fragaria vesca subsp. vesca]	RecName: Full=Putative fructokinase-5;^Eukaryota; Viridiplantae; Streptophyta; Embryophyta; Tracheophyta; Spermatophyta; Magnoliophyta; eudicotyledons; core eudicotyledons; rosids; malvids; Brassicales; Brassicaceae; Camelineae; Arabidopsis	RecName: Full=Putative fructokinase-5;^Eukaryota; Viridiplantae; Streptophyta; Embryophyta; Tracheophyta; Spermatophyta; Magnoliophyta; eudicotyledons; core eudicotyledons; rosids; malvids; Brassicales; Brassicaceae; Camelineae; Arabidopsis	Sugar kinases, ribokinase family	GO:0006014|D-ribose metabolic process;GO:0019252|starch biosynthetic process	GO:0005524|ATP binding;GO:0008865|fructokinase activity;GO:0004747|ribokinase activity	.
c103023_g1	3.4066	1.76833	2.93491e-12	6.24436e-10	up	yes	PREDICTED: subtilisin-like protease SBT3.3 [Fragaria vesca subsp. vesca]	RecName: Full=Subtilisin-like protease;^Eukaryota; Viridiplantae; Streptophyta; Embryophyta; Tracheophyta; Spermatophyta; Magnoliophyta; eudicotyledons; core eudicotyledons; rosids; malvids; Brassicales; Brassicaceae; Camelineae; Arabidopsis	RecName: Full=Subtilisin-like protease;^Eukaryota; Viridiplantae; Streptophyta; Embryophyta; Tracheophyta; Spermatophyta; Magnoliophyta; eudicotyledons; core eudicotyledons; rosids; malvids; Brassicales; Brassicaceae; Camelineae; Arabidopsis	Subtilisin-like serine proteases	GO:0080001|mucilage extrusion from seed coat;GO:0048359|mucilage metabolic process involved seed coat development;GO:0043086|negative regulation of catalytic activity;GO:0006508|proteolysis	GO:0004252|serine-type endopeptidase activity	GO:0048046|apoplast;GO:0009505|plant-type cell wall
c157503_g1	2.9668	1.56891	5.18628e-07	3.25398e-05	up	yes	PREDICTED: sugar transport protein 13 [Fragaria vesca subsp. vesca]	RecName: Full=Sugar transport protein 13;^Eukaryota; Viridiplantae; Streptophyta; Embryophyta; Tracheophyta; Spermatophyta; Magnoliophyta; eudicotyledons; core eudicotyledons; rosids; malvids; Brassicales; Brassicaceae; Camelineae; Arabidopsis	RecName: Full=Sugar transport protein 13;^Eukaryota; Viridiplantae; Streptophyta; Embryophyta; Tracheophyta; Spermatophyta; Magnoliophyta; eudicotyledons; core eudicotyledons; rosids; malvids; Brassicales; Brassicaceae; Camelineae; Arabidopsis	Permeases of the major facilitator superfamily	GO:0009737|response to abscisic acid stimulus;GO:0009651|response to salt stress;GO:0009414|response to water deprivation	GO:0005358|high-affinity hydrogen:glucose symporter activity	GO:0016021|integral to membrane;GO:0005886|plasma membrane;GO:0009506|plasmodesma
c159303_g1	3.64237	1.86488	0.000396166	0.00742096	up	yes	hypothetical protein COCSADRAFT_38256 [Bipolaris sorokiniana ND90Pr]	RecName: Full=Eukaryotic translation initiation factor 5A;^Eukaryota; Fungi; Dikarya; Ascomycota; Saccharomycotina; Saccharomycetes; Saccharomycetales; mitosporic Saccharomycetales; Candida	RecName: Full=Eukaryotic translation initiation factor 5A;^Eukaryota; Fungi; Dikarya; Ascomycota; Saccharomycotina; Saccharomycetes; Saccharomycetales; mitosporic Saccharomycetales; Candida	Translation elongation factor P (EF-P)/translation initiation factor 5A (eIF-5A)	GO:0008612|peptidyl-lysine modification to hypusine;GO:0045901|positive regulation of translational elongation;GO:0045905|positive regulation of translational termination;GO:0006452|translational frameshifting	GO:0043022|ribosome binding;GO:0003746|translation elongation factor activity	GO:0005737|cytoplasm
c70137_g1	0.202213	-2.30605	8.31907e-11	1.36308e-08	down	yes	PREDICTED: probable trehalose-phosphate phosphatase C [Fragaria vesca subsp. vesca]	RecName: Full=Probable trehalose-phosphate phosphatase D;^Eukaryota; Viridiplantae; Streptophyta; Embryophyta; Tracheophyta; Spermatophyta; Magnoliophyta; eudicotyledons; core eudicotyledons; rosids; malvids; Brassicales; Brassicaceae; Camelineae; Arabidopsis	RecName: Full=Probable trehalose-phosphate phosphatase 4;^Eukaryota; Viridiplantae; Streptophyta; Embryophyta; Tracheophyta; Spermatophyta; Magnoliophyta; Liliopsida; Poales; Poaceae; BEP clade; Ehrhartoideae; Oryzeae; Oryza	Trehalose-6-phosphatase	GO:0046686|response to cadmium ion;GO:0006950|response to stress;GO:0005992|trehalose biosynthetic process	GO:0004805|trehalose-phosphatase activity	.
c112869_g1	2.30418	1.20425	0.00280839	0.0313399	up	yes	PREDICTED: uncharacterized protein LOC101310958 [Fragaria vesca subsp. vesca]	RecName: Full=Endo-1,4-beta-xylanase A;^Bacteria; Thermotogae; Thermotogales; Thermotogaceae; Thermotoga	RecName: Full=Endo-1,4-beta-xylanase A;^Bacteria; Thermotogae; Thermotogales; Thermotogaceae; Thermotoga	Beta-1,4-xylanase	GO:0045493|xylan catabolic process	GO:0030246|carbohydrate binding;GO:0043169|cation binding;GO:0031176|endo-1,4-beta-xylanase activity	.
c71198_g1	122.473	6.93632	0.00219398	0.0262288	up	yes	hypothetical protein PRUPE_ppa018364mg [Prunus persica]	RecName: Full=Peptide transporter PTR3-A;^Eukaryota; Viridiplantae; Streptophyta; Embryophyta; Tracheophyta; Spermatophyta; Magnoliophyta; eudicotyledons; core eudicotyledons; rosids; malvids; Brassicales; Brassicaceae; Camelineae; Arabidopsis	RecName: Full=Peptide transporter PTR3-A;^Eukaryota; Viridiplantae; Streptophyta; Embryophyta; Tracheophyta; Spermatophyta; Magnoliophyta; eudicotyledons; core eudicotyledons; rosids; malvids; Brassicales; Brassicaceae; Camelineae; Arabidopsis	Dipeptide/tripeptide permease	GO:0042742|defense response to bacterium;GO:0042538|hyperosmotic salinity response;GO:0009737|response to abscisic acid stimulus;GO:0080052|response to histidine;GO:0009753|response to jasmonic acid stimulus;GO:0043201|response to leucine;GO:0080053|response to phenylalanine;GO:0009751|response to salicylic acid stimulus;GO:0009611|response to wounding	GO:0042936|dipeptide transporter activity;GO:0042937|tripeptide transporter activity	GO:0016021|integral to membrane
c148458_g1	5.43051	2.44109	8.88854e-05	0.00230388	up	yes	hypothetical protein SETTUDRAFT_94094 [Setosphaeria turcica Et28A]	RecName: Full=Electron transfer flavoprotein subunit beta;^Eukaryota; Amoebozoa; Mycetozoa; Dictyosteliida; Dictyostelium	RecName: Full=Electron transfer flavoprotein subunit beta;^Eukaryota; Amoebozoa; Mycetozoa; Dictyosteliida; Dictyostelium	Electron transfer flavoprotein, beta subunit	GO:0022900|electron transport chain	GO:0009055|electron carrier activity	GO:0005759|mitochondrial matrix
c136117_g1	0.323106	-1.62992	4.10887e-06	0.000189676	down	yes	PREDICTED: collagen alpha-1(XVII) chain-like isoform X2 [Fragaria vesca subsp. vesca]	RecName: Full=Major pollen allergen Lol p 11;^Eukaryota; Viridiplantae; Streptophyta; Embryophyta; Tracheophyta; Spermatophyta; Magnoliophyta; Liliopsida; Poales; Poaceae; BEP clade; Pooideae; Poeae; Loliinae; Lolium	RecName: Full=Collagen alpha-4(IV) chain;^Eukaryota; Metazoa; Chordata; Craniata; Vertebrata; Euteleostomi; Mammalia; Eutheria; Euarchontoglires; Glires; Rodentia; Sciurognathi; Muroidea; Muridae; Murinae; Mus; Mus	Calcium ion binding protein	GO:0032836|glomerular basement membrane development	GO:0005201|extracellular matrix structural constituent	GO:0005605|basal lamina;GO:0005587|collagen type IV
c137125_g1	0.214157	-2.22326	4.32936e-05	0.00129545	down	yes	PREDICTED: mitotic checkpoint serine/threonine-protein kinase BUB1 isoform X2 [Fragaria vesca subsp. vesca]	RecName: Full=Checkpoint serine/threonine-protein kinase BUB1;^Eukaryota; Fungi; Dikarya; Ascomycota; Saccharomycotina; Saccharomycetes; Saccharomycetales; Saccharomycetaceae; Saccharomyces`sp|P41695|BUB1_YEAST	RecName: Full=Checkpoint serine/threonine-protein kinase BUB1;^Eukaryota; Fungi; Dikarya; Ascomycota; Saccharomycotina; Saccharomycetes; Saccharomycetales; Saccharomycetaceae; Saccharomyces`sp|P41695|BUB1_YEAST	.	GO:0007094|mitotic cell cycle spindle assembly checkpoint;GO:0034501|protein localization to kinetochore;GO:0031134|sister chromatid biorientation	GO:0005524|ATP binding;GO:0004672|protein kinase activity;GO:0004674|protein serine/threonine kinase activity	GO:0000778|condensed nuclear chromosome kinetochore
c160552_g1	7.00467	2.80832	1.95797e-09	2.43976e-07	up	yes	PREDICTED: probable receptor-like protein kinase At5g39030 [Pyrus x bretschneideri]	RecName: Full=Probable receptor-like protein kinase At1g67000;^Eukaryota; Viridiplantae; Streptophyta; Embryophyta; Tracheophyta; Spermatophyta; Magnoliophyta; eudicotyledons; core eudicotyledons; rosids; malvids; Brassicales; Brassicaceae; Camelineae; Arabidopsis	RecName: Full=Probable receptor-like protein kinase At1g67000;^Eukaryota; Viridiplantae; Streptophyta; Embryophyta; Tracheophyta; Spermatophyta; Magnoliophyta; eudicotyledons; core eudicotyledons; rosids; malvids; Brassicales; Brassicaceae; Camelineae; Arabidopsis	Serine/threonine protein kinase	.	GO:0005524|ATP binding;GO:0004674|protein serine/threonine kinase activity	GO:0016021|integral to membrane;GO:0005886|plasma membrane
c154390_g1	2.92628	1.54907	8.56956e-07	5.03957e-05	up	yes	PREDICTED: pectinesterase [Fragaria vesca subsp. vesca]	RecName: Full=Probable pectinesterase/pectinesterase inhibitor 6;^Eukaryota; Viridiplantae; Streptophyta; Embryophyta; Tracheophyta; Spermatophyta; Magnoliophyta; eudicotyledons; core eudicotyledons; rosids; malvids; Brassicales; Brassicaceae; Camelineae; Arabidopsis	RecName: Full=Probable pectinesterase/pectinesterase inhibitor 6;^Eukaryota; Viridiplantae; Streptophyta; Embryophyta; Tracheophyta; Spermatophyta; Magnoliophyta; eudicotyledons; core eudicotyledons; rosids; malvids; Brassicales; Brassicaceae; Camelineae; Arabidopsis	Pectin methylesterase	GO:0042545|cell wall modification;GO:0043086|negative regulation of catalytic activity;GO:0045490|pectin catabolic process	GO:0045330|aspartyl esterase activity;GO:0004857|enzyme inhibitor activity;GO:0030599|pectinesterase activity	GO:0005618|cell wall;GO:0005576|extracellular region
c138570_g1	3.12684	1.64471	0.000977119	0.0146311	up	yes	PREDICTED: probable WRKY transcription factor 29 isoform X1 [Fragaria vesca subsp. vesca]	RecName: Full=Probable WRKY transcription factor 29;^Eukaryota; Viridiplantae; Streptophyta; Embryophyta; Tracheophyta; Spermatophyta; Magnoliophyta; eudicotyledons; core eudicotyledons; rosids; malvids; Brassicales; Brassicaceae; Camelineae; Arabidopsis	RecName: Full=Probable WRKY transcription factor 29;^Eukaryota; Viridiplantae; Streptophyta; Embryophyta; Tracheophyta; Spermatophyta; Magnoliophyta; eudicotyledons; core eudicotyledons; rosids; malvids; Brassicales; Brassicaceae; Camelineae; Arabidopsis	.	GO:0006952|defense response;GO:0010200|response to chitin;GO:0006351|transcription, DNA-dependent	GO:0043565|sequence-specific DNA binding;GO:0003700|sequence-specific DNA binding transcription factor activity	GO:0005634|nucleus
c152259_g7	0.295326	-1.75962	7.90857e-08	6.34064e-06	down	yes	PREDICTED: cellulose synthase A catalytic subunit 7 [UDP-forming] [Fragaria vesca subsp. vesca]	RecName: Full=Cellulose synthase A catalytic subunit 7 [UDP-forming];^Eukaryota; Viridiplantae; Streptophyta; Embryophyta; Tracheophyta; Spermatophyta; Magnoliophyta; eudicotyledons; core eudicotyledons; rosids; malvids; Brassicales; Brassicaceae; Camelineae; Arabidopsis	RecName: Full=Cellulose synthase A catalytic subunit 7 [UDP-forming];^Eukaryota; Viridiplantae; Streptophyta; Embryophyta; Tracheophyta; Spermatophyta; Magnoliophyta; eudicotyledons; core eudicotyledons; rosids; malvids; Brassicales; Brassicaceae; Camelineae; Arabidopsis	Glycosyltransferases, probably involved in cell wall biogenesis	GO:0030244|cellulose biosynthetic process;GO:0010400|rhamnogalacturonan I side chain metabolic process;GO:0009834|secondary cell wall biogenesis	GO:0016760|cellulose synthase (UDP-forming) activity;GO:0046872|metal ion binding;GO:0008270|zinc ion binding	GO:0009507|chloroplast;GO:0016021|integral to membrane;GO:0005886|plasma membrane
c159735_g1	0.121594	-3.03985	7.6543e-14	2.191e-11	down	yes	PREDICTED: heat shock 70 kDa protein 8 [Fragaria vesca subsp. vesca]	RecName: Full=Heat shock 70 kDa protein 8;^Eukaryota; Viridiplantae; Streptophyta; Embryophyta; Tracheophyta; Spermatophyta; Magnoliophyta; eudicotyledons; core eudicotyledons; rosids; malvids; Brassicales; Brassicaceae; Camelineae; Arabidopsis	RecName: Full=Heat shock 70 kDa protein 8;^Eukaryota; Viridiplantae; Streptophyta; Embryophyta; Tracheophyta; Spermatophyta; Magnoliophyta; eudicotyledons; core eudicotyledons; rosids; malvids; Brassicales; Brassicaceae; Camelineae; Arabidopsis	Molecular chaperone	GO:0009408|response to heat;GO:0009644|response to high light intensity;GO:0042542|response to hydrogen peroxide	GO:0005524|ATP binding	.
c138358_g2	2.49215	1.31739	4.9496e-08	4.1998e-06	up	yes	PREDICTED: receptor-like protein kinase FERONIA [Fragaria vesca subsp. vesca]	RecName: Full=Receptor-like protein kinase FERONIA;^Eukaryota; Viridiplantae; Streptophyta; Embryophyta; Tracheophyta; Spermatophyta; Magnoliophyta; eudicotyledons; core eudicotyledons; rosids; malvids; Brassicales; Brassicaceae; Camelineae; Arabidopsis	RecName: Full=Receptor-like protein kinase FERONIA;^Eukaryota; Viridiplantae; Streptophyta; Embryophyta; Tracheophyta; Spermatophyta; Magnoliophyta; eudicotyledons; core eudicotyledons; rosids; malvids; Brassicales; Brassicaceae; Camelineae; Arabidopsis	Serine/threonine protein kinase	GO:0050832|defense response to fungus;GO:0010483|pollen tube reception;GO:0009791|post-embryonic development;GO:0046777|protein autophosphorylation;GO:0007338|single fertilization	GO:0005524|ATP binding;GO:0004672|protein kinase activity;GO:0004674|protein serine/threonine kinase activity	GO:0043680|filiform apparatus;GO:0016021|integral to membrane;GO:0005886|plasma membrane;GO:0009506|plasmodesma
c161215_g2	3.12067	1.64186	0.00102446	0.0151333	up	yes	PREDICTED: cellulose synthase-like protein G2 [Fragaria vesca subsp. vesca]	RecName: Full=Cellulose synthase-like protein G2;^Eukaryota; Viridiplantae; Streptophyta; Embryophyta; Tracheophyta; Spermatophyta; Magnoliophyta; eudicotyledons; core eudicotyledons; rosids; malvids; Brassicales; Brassicaceae; Camelineae; Arabidopsis	RecName: Full=Cellulose synthase-like protein G2;^Eukaryota; Viridiplantae; Streptophyta; Embryophyta; Tracheophyta; Spermatophyta; Magnoliophyta; eudicotyledons; core eudicotyledons; rosids; malvids; Brassicales; Brassicaceae; Camelineae; Arabidopsis	Glycosyltransferases, probably involved in cell wall biogenesis	GO:0030244|cellulose biosynthetic process	GO:0016760|cellulose synthase (UDP-forming) activity	GO:0000139|Golgi membrane;GO:0016021|integral to membrane
c159193_g2	2.27537	1.1861	0.000145058	0.00340777	up	yes	hypothetical protein PRUPE_ppa008661mg [Prunus persica]	RecName: Full=Quinone oxidoreductase-like protein At1g23740, chloroplastic;^Eukaryota; Viridiplantae; Streptophyta; Embryophyta; Tracheophyta; Spermatophyta; Magnoliophyta; eudicotyledons; core eudicotyledons; rosids; malvids; Brassicales; Brassicaceae; Camelineae; Arabidopsis	RecName: Full=Quinone oxidoreductase-like protein At1g23740, chloroplastic;^Eukaryota; Viridiplantae; Streptophyta; Embryophyta; Tracheophyta; Spermatophyta; Magnoliophyta; eudicotyledons; core eudicotyledons; rosids; malvids; Brassicales; Brassicaceae; Camelineae; Arabidopsis	NADPH:quinone reductase and related Zn-dependent oxidoreductases	GO:0009409|response to cold	GO:0035798|2-alkenal reductase (NADP+) activity;GO:0035671|enone reductase activity;GO:0000166|nucleotide binding;GO:0008270|zinc ion binding	GO:0048046|apoplast;GO:0009941|chloroplast envelope;GO:0009570|chloroplast stroma;GO:0010319|stromule;GO:0009579|thylakoid
c131004_g1	2.89994	1.53602	0.000421709	0.00776876	up	yes	PREDICTED: ABC transporter C family member 8-like [Prunus mume]	RecName: Full=ABC transporter C family member 8;^Eukaryota; Viridiplantae; Streptophyta; Embryophyta; Tracheophyta; Spermatophyta; Magnoliophyta; eudicotyledons; core eudicotyledons; rosids; malvids; Brassicales; Brassicaceae; Camelineae; Arabidopsis`sp|Q8LGU1|AB8C_ARATH	RecName: Full=ABC transporter C family member 8;^Eukaryota; Viridiplantae; Streptophyta; Embryophyta; Tracheophyta; Spermatophyta; Magnoliophyta; eudicotyledons; core eudicotyledons; rosids; malvids; Brassicales; Brassicaceae; Camelineae; Arabidopsis`sp|Q8LGU1|AB8C_ARATH	ABC-type multidrug transport system, ATPase and permease components	GO:0006200|ATP catabolic process	GO:0005524|ATP binding;GO:0008559|xenobiotic-transporting ATPase activity	GO:0016021|integral to membrane
[truncated: 7,213 more rows]
