# Supplementary material for: Comparative Transcriptome Analysis Reveals Stem Secondary Growth of Grafted Rosa rugosa ‘Rosea’ Scion and R. multiflora ‘Innermis’ Rootstock
Source: Genes (Basel). 2020 Feb 21;11(2):228. doi: 10.3390/genes11020228 (PMC7073730; doi:10.3390/genes11020228)
Supplement: Supplementary file 1 [file genes-11-00228-s001.zip › SUPPLEMENTARY/Table S5.xlsx]

## Sheet: Sheet2
Table S5 the list of GO categories of DEGs in Rm-stock vs Rm and Rr-scion vs Rr
Rr_scion vs. Rr				Rm_stock vs. Rm
Go Term	GO Subterm	Count		Go Term	GO Subterm	Count
biological_process	cellular process	2239		biological_process	metabolic process	66
biological_process	metabolic process	1992		biological_process	cellular process	61
biological_process	single-organism process	1804		biological_process	single-organism process	55
biological_process	biological regulation	974		biological_process	response to stimulus	29
biological_process	response to stimulus	845		biological_process	biological regulation	26
biological_process	developmental process	497		biological_process	localization	23
biological_process	cellular component organization or biogenesis	495		biological_process	developmental process	13
biological_process	localization	475		biological_process	multicellular organismal process	7
biological_process	multicellular organismal process	271		biological_process	cellular component organization or biogenesis	6
biological_process	reproductive process	193		biological_process	multi-organism process	5
biological_process	multi-organism process	172		biological_process	reproductive process	3
biological_process	immune system process	95		biological_process	immune system process	3
biological_process	growth	72		biological_process	rhythmic process	2
biological_process	locomotion	60		biological_process	growth	1
biological_process	biological adhesion	59
biological_process	behavior	51
biological_process	signaling	33
biological_process	reproduction	16
biological_process	rhythmic process	13
biological_process	biological phase	9
biological_process	cell killing	6
Go Term	GO Subterm	Count		Go Term	GO Subterm	Count
cellular_component	cell part	2803		cellular_component	cell part	89
cellular_component	organelle	1357		cellular_component	organelle	45
cellular_component	membrane part	1143		cellular_component	membrane part	43
cellular_component	organelle part	997		cellular_component	membrane	28
cellular_component	membrane	990		cellular_component	organelle part	18
cellular_component	macromolecular complex	680		cellular_component	extracellular region	10
cellular_component	extracellular region	308		cellular_component	cell junction	3
cellular_component	cell junction	153		cellular_component	macromolecular complex	2
cellular_component	membrane-enclosed lumen	98		cellular_component	extracellular region part	1
cellular_component	extracellular region part	83		cellular_component	virion	1
cellular_component	synapse part	43
cellular_component	synapse	29
cellular_component	extracellular matrix part	20
cellular_component	extracellular matrix	14
cellular_component	nucleoid	7
cellular_component	collagen trimer	5
cellular_component	virion	1
Go Term	GO Subterm	Count		Go Term	GO Subterm	Count
molecular_function	binding	2345		molecular_function	binding	75
molecular_function	catalytic	1954		molecular_function	catalytic	69
molecular_function	transporter	302		molecular_function	transporter	19
molecular_function	structural molecule	240		molecular_function	nucleic acid binding transcription factor	12
molecular_function	nucleic acid binding transcription factor	204		molecular_function	molecular transducer	7
molecular_function	molecular transducer	99		molecular_function	electron carrier	6
molecular_function	electron carrier	109		molecular_function	antioxidant	4
molecular_function	molecular function regulator	78		molecular_function	nutrient reservoir	2
molecular_function	enzyme regulator	67		molecular_function	structural molecule	2
molecular_function	antioxidant	47
molecular_function	protein binding transcription factor	28
molecular_function	nutrient reservoir	14
molecular_function	translation regulator	7
molecular_function	guanyl-nucleotide exchange factor	10
molecular_function	channel regulator	2
molecular_function	receptor regulator	1
molecular_function	protein tag	1
			no
			no
			no
			no
			no
			no
			no
			no
			no
			no
			no
			no
			no
			no
			no
			no
			no
			no
			no
			no
			no
			no
			no
			no
			no
			no
			no
			no
			no
			no
			no
			no
			no
			no
			no
			no
			no
			no
			no
			no
			no
			no
			no
			no
			no
			no
			no
			no
			no
			no
			no
			no
			no
			no
			no
			no
			no
			no
			no
			no
			no
			no
			no
			no
			no
			no
			no
			no
			no
			no
			no
			no
			no
			no
			no
			no
			no
			no
			no
			no
			no
			no
			no
			no
			no
			no
			no
			no
			no
			no
			no
			no
			no
			no
			no
			no
			no
			no
			no
			no
			no
			no
			no
			no
			no
			no
			no
			no
			no
			no
			no
			no
			no
			no
			no
			no
			no
			no
			no
			no
			no
			no
			no
			no
			no
			no
			no
			no
			no
			no
			no
			no
			no
			no
			no
			no
			no
			no
			no
			no
			no
			no
			no
			no
			no
			no
			no
			no
			no
			no
			no
			no
			no
			no
			no
			no
			no
			no
			no
			no
			no
			no
			no
			no
			no
			no
			no
			no
			no
			no
			no
			no
			no
			no
			no
			no
			no
			no
			no
			no
			no
			no
			no
			no
			no
			no
			no
			no
			no
			no
			no
			no
			no
			no
			no
			no
			no
			no
			no
			no
			no
			no
			no
			no
			no
			no
			no
			no
			no
			no
			no
			no
			no
			no
			no
			no
			no
			no
			no
			no
			no
			no
			no
			no
			no
			no
			no
			no
			no
			no
			no
			no
			no
			no
			no
			no
			no
			no
			no
			no
			no
			no
			no
			no
			no
			no
			no
			no
			no
			no
			no
			no
			no
			no
			no
			no
			no
			no
			no
			no
			no
			no
			no
			no
			no
			no
			no
			no
			no
			no
			no
			no
			no
			no
			no
			no
			no
			no
			no
			no
			no
			no
			no
			no
			no
			no
			no
			no
			no
			no
			no
			no
			no
			no
			no
			no
			no
			no
			no
			no
			no
			no
			no
			no
			no
			no
			no
			no
			no
			no
			no
			no
			no
			no
			no
			no
			no
			no
			no
			no
			no
			no
			no
			no
			no
			no
			no
			no
			no
			no
			no
			no
			no
			no
			no
			no
			no
			no
			no
			no
			no
			no
			no
			no
			no
			no
			no
			no
			no
			no
			no
			no
			no
			no
			no
			no
			no
			no
			no
			no
			no
			no
			no
			no
			no
			no
			no
			no
			no
			no
			no
			no
			no
			no
			no
			no
			no
			no
			no
			no
			no
			no
			no
			no
			no
			no
			no
			no
			no
			no
			no
			no
			no
			no
			no
			no
			no
			no
			no
			no
			no
			no
			no
			no
			no
			no
			no
			no
			no
			no
			no
			no
			no
			no
			no
			no
			no
			no
			no
			no
			no
			no
			no
			no
			no
			no
			no
			no
			no
			no
			no
			no
			no
			no
			no
			no
			no
			no
			no
			no
			no
			no
			no
			no
			no
			no
			no
			no
			no
			no
			no
			no
			no
			no
			no
			no
			no
			no
			no
			no
			no
			no
			no
			no
			no
			no
			no
			no
			no
			no
			no
			no
			no
			no
			no
			no
			no
			no
			no
			no
			no
			no
			no
			no
			no
			no
			no
			no
			no
			no
			no
			no
			no
			no
			no
			no
			no
			no
			no
			no
			no
			no
			no
			no
			no
			no
			no
			no
			no
			no
			no
			no
			no
			no
			no
			no
			no
			no
			no
			no
			no
			no
			no
			no
			no
			no
			no
			no
			no
			no
			no
			no
			no
			no
			no
			no
			no
			no
			no
			no
			no
			no
			no
			no
			no
			no
			no
			no
			no
			no
			no
			no
			no
			no
			no
			no
			no
			no
			no
			no
			no
			no
			no
			no
			no
			no
			no
			no
			no
			no
			no
			no
			no
			no
			no
			no
			no
			no
			no
			no
			no
			no
			no
			no
			no
			no
			no
			no
			no
			no
			no
			no
			no
			no
			no
			no
			no
			no
			no
			no
			no
			no
			no
			no
			no
			no
			no
			no
			no
			no
			no
			no
			no
			no
			no
			no
			no
			no
			no
			no
			no
			no
			no
			no
			no
			no
			no
			no
			no
			no
			no
			no
			no
			no
			no
			no
			no
			no
			no
			no
			no
			no
			no
			no
			no
			no
			no
			no
			no
			no
			no
			no
			no
			no
			no
			no
			no
			no
			no
			no
			no
			no
			no
			no
			no
			no
			no
			no
			no
			no
			no
			no
			no
			no
			no
			no
			no
			no
			no
			no
			no
			no
			no
			no
			no
			no
			no
			no
			no
			no
			no
			no
			no
			no
			no
			no
			no
			no
			no
			no
			no
			no
			no
			no
			no
			no
			no
			no
			no
			no
			no
			no
			no
			no
			no
			no
			no
			no
			no
			no
			no
			no
			no
			no
			no
			no
			no
			no
			no
			no
			no
			no
			no
			no
			no
			no
			no
			no
			no
			no
			no
			no
			no
			no
			no
			no
			no
			no
			no
			no
			no
			no
			no
			no
			no
			no
			no
			no
			no
			no
			no
			no
			no
			no
			no
			no
			no
			no
			no
			no
			no
			no
			no
			no
			no
			no
			no
			no
			no
			no
			no
			no
			no
			no
			no
			no
			no
			no
			no
			no
			no
			no
			no
			no
			no
			no
			no
			no
			no
			no
			no
			no
			no
			no
			no
			no
			no
			no
			no
			no
			no
			no
			no
			no
			no
			no
			no
			no
			no
			no
			no
			no
			no
			no
			no
			no
			no
			no
			no
			no
			no
			no
			no
			no
			no
			no
			no
			no
			no
			no
			no
			no
			no
			no
			no
			no
			no
			no
			no
			no
			no
			no
			no
			no
			no
			no
			no
			no
			no
			no
			no
			no
			no
			no
			no
			no
			no
			no
			no
			no
			no
			no
			no
			no
			no
			no
			no
			no
			no
			no
			no
			no
			no
			no
			no
			no
			no
			no
			no
			no
			no
			no
			no
			no
			no
			no
			no
			no
			no
			no
			no
			no
			no
			no
			no
			no
			no
			no
			no
			no
			no
			no
			no
			no
			no
			no
			no
			no
			no
			no
			no
			no
			no
			no
			no
			no
			no
			no
			no
			no
			no
			no
			no
			no
			no
			no
			no
			no
			no
			no
			no
			no
			no
			no
			no
			no
			no
			no
			no
			no
			no
			no
			no
			no
			no
			no
			no
			no
			no
			no
			no
			no
			no
			no
			no
			no
			no
			no
			no
			no
			no
			no
			no
			no
			no
			no
			no
			no
			no
			no
			no
			no
			no
			no
			no
			no
			no
			no
			no
			no
			no
			no
			no
			no
			no
			no
			no
			no
			no
			no
			no
			no
			no
			no
			no
			no
			no
			no
			no
			no
			no
			no
			no
			no
			no
			no
			no
			no
			no
			no
			no
			no
			no
			no
			no
			no
			no
			no
			no
			no
			no
			no
			no
			no
			no
			no
			no
			no
			no
			no
			no
			no
			no
			no
			no
			no
			no
			no
			no
			no
			no
			no
			no
			no
			no
			no
			no
			no
			no
			no
			no
			no
			no
			no
			no
			no
			no
			no
			no
			no
			no
			no
			no
			no
			no
			no
			no
			no
			no
			no
			no
			no
			no
			no
			no
			no
			no
			no
			no
			no
			no
			no
			no
			no
			no
			no
			no
			no
			no
			no
			no
			no
			no
			no
			no
			no
			no
			no
			no
			no
			no
			no
			no
			no
			no
			no
			no
			no
			no
			no
			no
			no
			no
			no
			no
			no
			no
			no
			no
			no
			no
			no
			no
			no
			no
			no
			no
			no
			no
			no
			no
			no
			no
			no
			no
			no
			no
			no
			no
			no
			no
			no
			no
			no
			no
			no
			no
			no
			no
			no
			no
			no
			no
			no
			no
			no
			no
			no
			no
			no
			no
			no
			no
			no
			no
			no
			no
			no
			no
			no
			no
			no
			no
			no
			no
			no
			no
			no
			no
			no
			no
			no
			no
			no
			no
			no
			no
			no
			no
			no
			no
			no
			no
			no
			no
			no
			no
			no
			no
			no
			no
			no
			no
			no
			no
			no
			no
			no
			no
			no
			no
			no
			no
			no
			no
			no
			no
			no
			no
			no
			no
			no
			no
			no
			no
			no
			no
			no
			no
			no
			no
			no
			no
			no
			no
			no
			no
			no
			no
			no
			no
			no
			no
			no
			no
			no
			no
			no
			no
			no
			no
			no
			no
			no
			no
			no
			no
			no
			no
			no
			no
			no
			no
			no
			no
			no
			no
			no
			no
			no
			no
			no
			no
			no
			no
			no
			no
			no
			no
			no
			no
			no
			no
			no
			no
			no
			no
			no
			no
			no
			no
			no
			no
			no
			no
			no
			no
			no
			no
			no
			no
			no
			no
			no
			no
			no
			no
			no
			no
			no
			no
			no
			no
			no
			no
			no
			no
			no
			no
			no
			no
			no
			no
			no
			no
			no
			no
			no
			no
			no
			no
			no
			no
			no
			no
			no
			no
			no
			no
			no
			no
			no
			no
			no
			no
			no
			no
			no
			no
			no
			no
			no
			no
			no
			no
			no
			no
			no
			no
			no
			no
			no
			no
			no
			no
			no
			no
			no
			no
			no
			no
			no
			no
			no
			no
			no
			no
			no
			no
			no
			no
			no
			no
			no
			no
			no
			no
			no
			no
			no
			no
			no
			no
			no
			no
			no
			no
			no
			no
			no
			no
			no
			no
			no
			no
			no
			no
			no
			no
			no
			no
			no
			no
			no
			no
			no
			no
			no
			no
			no
			no
			no
			no
			no
			no
			no
			no
			no
			no
			no
			no
			no
			no
			no
			no
			no
			no
			no
			no
			no
			no
			no
			no
			no
			no
			no
			no
			no
			no
			no
			no
			no
			no
			no
			no
			no
			no
			no
			no
			no
			no
			no
			no
			no
			no
			no
			no
			no
			no
			no
			no
			no
			no
			no
			no
			no
			no
			no
			no
			no
			no
			no
			no
			no
			no
			no
			no
			no
			no
			no
			no
			no
			no
			no
			no
			no
			no
			no
			no
			no
			no
			no
			no
			no
			no
			no
			no
			no
			no
			no
			no
			no
			no
			no
			no
			no
			no
			no
			no
			no
			no
			no
			no
			no
			no
			no
			no
			no
			no
			no
			no
			no
			no
			no
			no
			no
			no
			no
			no
			no
			no
			no
			no
			no
			no
			no
			no
			no
			no
			no
			no
			no
			no
			no
			no
			no
			no
			no
			no
			no
			no
			no
			no
			no
			no
			no
			no
			no
			no
			no
			no
			no
			no
			no
			no
			no
			no
			no
			no
			no
			no
			no
			no
			no
			no
			no
			no
			no
			no
			no
			no
			no
			no
			no
			no
			no
			no
			no
			no
			no
			no
			no
			no
			no
			no
			no
			no
			no
			no
			no
			no
			no
			no
			no
			no
			no
			no
			no
			no
			no
			no
			no
			no
			no
			no
			no
			no
			no
			no
			no
			no
			no
			no
			no
			no
			no
			no
			no
			no
			no
			no
			no
			no
			no
			no
			no
			no
			no
			no
			no
			no
			no
			no
			no
			no
			no
			no
			no
			no
			no
			no
			no
			no
			no
			no
			no
			no
			no
			no
			no
			no
			no
			no
			no
			no
			no
			no
			no
			no
			no
			no
			no
			no
			no
			no
			no
			no
			no
			no
			no
			no
			no
			no
			no
			no
			no
			no
			no
			no
			no
			no
			no
			no
			no
			no
			no
			no
			no
			no
			no
			no
			no
			no
			no
			no
			no
			no
			no
			no
			no
			no
			no
			no
			no
			no
			no
			no
			no
			no
			no
			no
			no
			no
			no
			no
			no
			no
			no
			no
			no
			no
			no
			no
			no
			no
			no
			no
			no
			no
			no
			no
			no
			no
			no
			no
			no
			no
			no
			no
			no
			no
			no
			no
			no
			no
			no
			no
			no
			no
			no
			no
			no
			no
			no
			no
			no
			no
			no
			no
			no
			no
			no
			no
			no
			no
			no
			no
			no
			no
			no
			no
			no
			no
			no
			no
			no
			no
			no
			no
			no
			no
			no
			no
			no
			no
			no
			no
			no
			no
			no
			no
			no
			no
			no
			no
			no
			no
			no
			no
			no
			no
			no
			no
			no
			no
			no
			no
			no
			no
			no
			no
			no
			no
			no
			no
			no
			no
			no
			no
			no
			no
			no
			no
			no
			no
			no
			no
			no
			no
			no
			no
			no
			no
			no
			no
			no
			no
			no
			no
			no
			no
			no
			no
			no
			no
			no
			no
			no
			no
			no
			no
			no
			no
			no
			no
			no
			no
			no
			no
			no
			no
			no
			no
			no
			no
			no
			no
			no
			no
			no
			no
			no
			no
			no
			no
			no
			no
			no
			no
			no
			no
			no
			no
			no
			no
			no
			no
			no
			no
			no
			no
			no
			no
			no
			no
			no
			no
			no
			no
			no
			no
			no
			no
			no
			no
			no
			no
			no
			no
			no
[truncated: 5,207 more rows]

## Sheet: Sheet1
Go Term	GO Subterm			Go Term	GO Subterm
biological_process	cellular process	2239		biological_process	metabolic process	66
biological_process	metabolic process	1992		biological_process	cellular process	61
biological_process	single-organism process	1804		biological_process	single-organism process	55
biological_process	biological regulation	974		biological_process	response to stimulus	29
biological_process	response to stimulus	845		biological_process	biological regulation	26
biological_process	developmental process	497		biological_process	localization	23
biological_process	cellular component organization or biogenesis	495		biological_process	developmental process	13
biological_process	localization	475		biological_process	multicellular organismal process	7
biological_process	multicellular organismal process	271		biological_process	cellular component organization or biogenesis	6
biological_process	reproductive process	193		biological_process	multi-organism process	5
biological_process	multi-organism process	172		biological_process	reproductive process	3
biological_process	immune system process	95		biological_process	immune system process	3
biological_process	growth	72		biological_process	rhythmic process	2
biological_process	locomotion	60		biological_process	growth	1
biological_process	biological adhesion	59
biological_process	behavior	51
biological_process	signaling	33
biological_process	reproduction	16
biological_process	rhythmic process	13
biological_process	biological phase	9
biological_process	cell killing	6
cellular_component	cell part	2803		cellular_component	cell part	89
cellular_component	organelle	1357		cellular_component	organelle	45
cellular_component	membrane part	1143		cellular_component	membrane part	43
cellular_component	organelle part	997		cellular_component	membrane	28
cellular_component	membrane	990		cellular_component	organelle part	18
cellular_component	macromolecular complex	680		cellular_component	extracellular region	10
cellular_component	extracellular region	308		cellular_component	cell junction	3
cellular_component	cell junction	153		cellular_component	macromolecular complex	2
cellular_component	membrane-enclosed lumen	98		cellular_component	extracellular region part	1
cellular_component	extracellular region part	83		cellular_component	virion	1
cellular_component	synapse part	43
cellular_component	synapse	29
cellular_component	extracellular matrix part	20
cellular_component	extracellular matrix	14
cellular_component	nucleoid	7
cellular_component	collagen trimer	5
cellular_component	virion	1
molecular_function	binding	2345		molecular_function	binding	75
molecular_function	catalytic	1954		molecular_function	catalytic	69
molecular_function	transporter	302		molecular_function	transporter	19
molecular_function	structural molecule	240		molecular_function	nucleic acid binding transcription factor	12
molecular_function	nucleic acid binding transcription factor	204		molecular_function	molecular transducer	7
molecular_function	molecular transducer	99		molecular_function	electron carrier	6
molecular_function	electron carrier	109		molecular_function	antioxidant	4
molecular_function	molecular function regulator	78		molecular_function	nutrient reservoir	2
molecular_function	enzyme regulator	67		molecular_function	structural molecule	2
molecular_function	antioxidant	47
molecular_function	protein binding transcription factor	28
molecular_function	nutrient reservoir	14
molecular_function	translation regulator	7
molecular_function	guanyl-nucleotide exchange factor	10
molecular_function	channel regulator	2
molecular_function	receptor regulator	1
molecular_function	protein tag	1

## Sheet: Sheet3
Go Term	GO Subterm	UP Count	Up Percent	Down Count	Down Percent
biological_process	cellular process	1720	0.600768	519	0.535052	2239
biological_process	metabolic process	1505	0.525672	487	0.502062	1992
biological_process	single-organism process	1380	0.482012	424	0.437113	1804
biological_process	biological regulation	780	0.272441	194	0.2	974
biological_process	response to stimulus	572	0.19979	273	0.281443	845
biological_process	developmental process	400	0.139714	97	0.1	497
biological_process	cellular component organization or biogenesis	377	0.13168	118	0.121649	495
biological_process	localization	371	0.129584	104	0.107216	475
biological_process	multicellular organismal process	224	0.0782396	47	0.0484536	271
biological_process	reproductive process	141	0.049249	52	0.0536082	193
biological_process	multi-organism process	125	0.0436605	47	0.0484536	172
biological_process	immune system process	81	0.028292	14	0.014433	95
biological_process	growth	57	0.0199092	15	0.0154639	72
biological_process	locomotion	53	0.0185121	7	0.00721649	60
biological_process	biological adhesion	56	0.0195599	3	0.00309278	59
biological_process	behavior	50	0.0174642	1	0.00103093	51
biological_process	signaling	30	0.0104785	3	0.00309278	33
biological_process	reproduction	15	0.00523926	1	0.00103093	16
biological_process	rhythmic process	10	0.00349284	3	0.00309278	13
biological_process	biological phase	8	0.00279427	1	0.00103093	9
biological_process	cell killing	5	0.00174642	1	0.00103093	6
biological_process	hormone secretion	0	0	0	0	0
biological_process	cell aggregation	0	0	0	0	0
cellular_component	cell part	2137	0.74642	666	0.686598	2803
cellular_component	organelle	1046	0.365351	311	0.320619	1357
cellular_component	membrane part	842	0.294097	301	0.310309	1143
cellular_component	organelle part	798	0.278729	199	0.205155	997
cellular_component	membrane	748	0.261264	242	0.249485	990
cellular_component	macromolecular complex	586	0.20468	94	0.0969072	680
cellular_component	extracellular region	183	0.063919	125	0.128866	308
cellular_component	cell junction	117	0.0408662	36	0.0371134	153
cellular_component	membrane-enclosed lumen	90	0.0314356	8	0.00824742	98
cellular_component	extracellular region part	70	0.0244499	13	0.0134021	83
cellular_component	synapse part	43	0.0150192	0	0	43
cellular_component	synapse	27	0.00943067	2	0.00206186	29
cellular_component	extracellular matrix part	19	0.0066364	1	0.00103093	20
cellular_component	extracellular matrix	8	0.00279427	6	0.00618557	14
cellular_component	nucleoid	7	0.00244499	0	0	7
cellular_component	collagen trimer	4	0.00139714	1	0.00103093	5
cellular_component	virion	1	0.000349284	0	0	1
cellular_component	mitochondrion-associated adherens complex	0	0	0	0	0
cellular_component	viral occlusion body	0	0	0	0	0
cellular_component	cell	0	0	0	0	0
cellular_component	symplast	0	0	0	0	0
cellular_component	virion part	0	0	0	0	0
molecular_function	binding	1751	0.611596	594	0.612371	2345
molecular_function	catalytic	1441	0.503318	513	0.528866	1954
molecular_function	transporter	230	0.0803353	72	0.0742268	302
molecular_function	structural molecule	226	0.0789382	14	0.014433	240
molecular_function	nucleic acid binding transcription factor	131	0.0457562	73	0.0752577	204
molecular_function	molecular transducer	86	0.0300384	13	0.0134021	99
molecular_function	electron carrier	68	0.0237513	41	0.042268	109
molecular_function	molecular function regulator	65	0.0227035	13	0.0134021	78
molecular_function	enzyme regulator	57	0.0199092	10	0.0103093	67
molecular_function	antioxidant	34	0.0118757	13	0.0134021	47
molecular_function	protein binding transcription factor	27	0.00943067	1	0.00103093	28
molecular_function	nutrient reservoir	10	0.00349284	4	0.00412371	14
molecular_function	translation regulator	7	0.00244499	0	0	7
molecular_function	guanyl-nucleotide exchange factor	7	0.00244499	3	0.00309278	10
molecular_function	channel regulator	2	0.000698568	0	0	2
molecular_function	receptor regulator	1	0.000349284	0	0	1
molecular_function	protein tag	1	0.000349284	0	0	1
molecular_function	chemorepellent	0	0	0	0	0
molecular_function	chemoattractant	0	0	0	0	0
molecular_function	metallochaperone	0	0	0	0	0
molecular_function	D-alanyl carrier	0	0	0	0	0
molecular_function	morphogen	0	0	0	0	0
