# Supplementary material for: Comparative Transcriptome Analysis Reveals Stem Secondary Growth of Grafted Rosa rugosa ‘Rosea’ Scion and R. multiflora ‘Innermis’ Rootstock
Source: Genes (Basel). 2020 Feb 21;11(2):228. doi: 10.3390/genes11020228 (PMC7073730; doi:10.3390/genes11020228)
Supplement: Supplementary file 1 [file genes-11-00228-s001.zip › SUPPLEMENTARY/Table S6.xlsx]

## Sheet: Sheet1
Table S6 KEGG pathways significanlty enriched in Rm-stock vs Rm and Rr-scion vs Rr
Rm-stock vs Rm
Pathway	Map	contigs	p	q
Circadian rhythm - plant	map04712	3	0.000162502	0.0507006
Starch and sucrose metabolism	map00500	5	0.00165024	0.128719
Plant hormone signal transduction	map04075	4	0.00148495	0.128719
Zeatin biosynthesis	map00908	2	0.0014274	0.128719
Phenylpropanoid biosynthesis	map00940	3	0.0082568	0.515224
Phenylalanine metabolism	map00360	3	0.0120302	0.625571
Plant-pathogen interaction	map04626	4	0.0191769	0.747899
Lysosome	map04142	3	0.0185497	0.747899
Nicotine addiction	map05033	1	0.022408	0.776812
Phototransduction	map04744	1	0.0306849	0.957368
Rr-scion vs Rr
Pathway	Map	contigs	p	q
Ribosome	map03010	109	2.42227e-05	0.00255145
Protein processing in endoplasmic reticulum	map04141	75	0.00124322	0.0543595
Plant-pathogen interaction	map04626	50	3.91388e-07	0.000123679
Endocytosis	map04144	41	0.00482386	0.138576
Lysosome	map04142	35	0.0280672	0.52172
Plant hormone signal transduction	map04075	26	0.000134577	0.0085053
Antigen processing and presentation	map04612	25	2.03473e-05	0.00255145
Phenylpropanoid biosynthesis	map00940	24	0.000109125	0.0085053
Phenylalanine metabolism	map00360	23	0.00668682	0.176086
Estrogen signaling pathway	map04915	20	0.00329657	0.104171
Tight junction	map04530	19	0.0262264	0.517971
Fatty acid elongation	map00062	16	0.00817101	0.198084
Progesterone-mediated oocyte maturation	map04914	16	0.0479981	0.75837
Cutin, suberine and wax biosynthesis	map00073	13	0.00115997	0.0543595
Linoleic acid metabolism	map00591	10	0.00137619	0.0543595
Arachidonic acid metabolism	map00590	10	0.0401922	0.705596
Stilbenoid, diarylheptanoid and gingerol biosynthesis	map00945	8	0.00202608	0.071138
Carotenoid biosynthesis	map00906	6	0.00877589	0.198084
Diterpenoid biosynthesis	map00904	5	0.0184573	0.388834
Flavonoid biosynthesis	map00941	5	0.0447303	0.743936

## Sheet: Sheet3
Pathway	Map	contigs	p	q
Circadian rhythm - plant	map04712	3	0.000162502	0.0507006
Zeatin biosynthesis	map00908	2	0.0014274	0.128719
Plant hormone signal transduction	map04075	4	0.00148495	0.128719
Starch and sucrose metabolism	map00500	5	0.00165024	0.128719
Phenylpropanoid biosynthesis	map00940	3	0.0082568	0.515224
Phenylalanine metabolism	map00360	3	0.0120302	0.625571
Lysosome	map04142	3	0.0185497	0.747899
Plant-pathogen interaction	map04626	4	0.0191769	0.747899
Nicotine addiction	map05033	1	0.022408	0.776812
Phototransduction	map04744	1	0.0306849	0.957368
