# Supplementary material for: Comparative Transcriptome Analysis Reveals Stem Secondary Growth of Grafted Rosa rugosa ‘Rosea’ Scion and R. multiflora ‘Innermis’ Rootstock
Source: Genes (Basel). 2020 Feb 21;11(2):228. doi: 10.3390/genes11020228 (PMC7073730; doi:10.3390/genes11020228)
Supplement: Supplementary file 1 [file genes-11-00228-s001.zip › SUPPLEMENTARY/Table S7.xlsx]

## Sheet: Sheet1
Table S9 Differently expressed unigenes related to Protein kinase in Rm_stock vs Rm and Rr_scion vs Rr
Rr_scion vs Rr
UniGene	Rr_scion	Rr	foldChange	log2FoldChange	up/down	significant	protein kinase categies
c161202_g1	25.2704	2.92328	8.64453	3.11179	up	yes	Lectin-domain containing receptor kinase
c192375_g1	28.5222	0.133428	213.764	7.73988	up	yes	L-type lectin-domain containing receptor kinase
c138217_g1	6.70889	1.09154	6.14625	2.61971	up	yes	L-type lectin-domain containing receptor kinase
c160836_g3	38.5716	87.7723	0.43945	-1.18623	down	yes	L-type lectin-domain containing receptor kinase
c146342_g1	12.9407	34.97	0.37005	-1.43421	down	yes	L-type lectin-domain containing receptor kinase
c150610_g4	142.367	66.2879	2.14771	1.1028	up	yes	L-type lectin-domain containing receptor kinase
c193549_g1	6.89855	0.0332713	207.342	7.69587	up	yes	L-type lectin-domain containing receptor kinase
c160316_g1	675.104	255.205	2.64534	1.40345	up	yes	Cysteine-rich receptor-like protein kinase
c154462_g4	192.303	66.7276	2.88191	1.52702	up	yes	Cysteine-rich receptor-like protein kinase
c156549_g2	16.1668	1.02082	15.8371	3.98523	up	yes	Cysteine-rich receptor-like protein kinase
c159568_g1	70.0538	14.4502	4.84794	2.27737	up	yes	Cysteine-rich receptor-like protein kinase
c154462_g2	405.328	164.836	2.45898	1.29806	up	yes	Cysteine-rich receptor-like protein kinase
c160972_g4	35.8022	1.17907	30.3648	4.92433	up	yes	Cysteine-rich receptor-like protein kinase
c160361_g2	70.4807	12.6192	5.5852	2.48161	up	yes	Cysteine-rich receptor-like protein kinase
c177139_g1	3.97175	0.0879353	45.1667	5.49719	up	yes	Cysteine-rich receptor-like protein kinase
c159185_g1	36.8741	12.6505	2.91484	1.54342	up	yes	Cysteine-rich receptor-like protein kinase
c143147_g1	66.8005	17.2918	3.86313	1.94977	up	yes	cysteine-rich receptor-like protein kinase
c156325_g7	227.945	88.3634	2.57964	1.36717	up	yes	Cysteine-rich receptor-like protein kinase
c159670_g1	18.7515	1.0223	18.3424	4.19711	up	yes	Cysteine-rich receptor-like protein kinase
c143931_g1	17.1887	2.48986	6.90348	2.78732	up	yes	Cysteine-rich receptor-like protein kinase
c157487_g4	7.19344	0.141323	50.9009	5.66962	up	yes	Cysteine-rich receptor-like protein kinase
c112384_g1	10.222	0.0564317	181.14	7.50096	up	yes	LRR receptor-like serine/threonine-protein kinase
c156370_g1	133.248	39.4811	3.37497	1.75488	up	yes	LRR receptor-like serine/threonine-protein kinase
c141955_g2	14.6564	2.10278	6.97002	2.80116	up	yes	LRR receptor-like serine/threonine-protein kinase
c157420_g4	54.9509	14.0064	3.92328	1.97206	up	yes	LRR receptor-like serine/threonine-protein kinase
c156514_g2	13.5053	0.957925	14.0985	3.81747	up	yes	LRR receptor-like serine/threonine-protein kinase
c152150_g1	350.026	166.462	2.10274	1.07227	up	yes	LRR receptor-like serine/threonine-protein kinase
c160170_g9	138.122	24.4032	5.65998	2.5008	up	yes	LRR receptor-like serine/threonine-protein kinase
c160674_g1	66.87	30.0569	2.22478	1.15366	up	yes	LRR receptor-like serine/threonine-protein kinase
c149665_g1	394.856	170.411	2.31708	1.21231	up	yes	LRR receptor-like serine/threonine-protein kinase
c159060_g2	44.9091	7.8078	5.75183	2.52402	up	yes	LRR receptor-like serine/threonine-protein kinase
c121607_g1	5.31203	0.213561	24.8736	4.63654	up	yes	LRR receptor-like serine/threonine-protein kinase
c161225_g1	82.3405	24.3681	3.37903	1.75661	up	yes	LRR receptor-like serine/threonine-protein kinase
c159959_g2	97.5012	36.4019	2.67847	1.42141	up	yes	LRR receptor-like serine/threonine-protein kinase
c155034_g1	317.404	92.4884	3.43183	1.77898	up	yes	LRR receptor-like serine/threonine-protein kinase
c161333_g1	365.195	122.155	2.98961	1.57996	up	yes	LRR receptor-like serine/threonine-protein kinase
c155679_g3	47.5054	17.8215	2.66562	1.41447	up	yes	LRR receptor-like serine/threonine-protein kinase
c76552_g1	3.78816	0.290537	13.0385	3.7047	up	yes	LRR receptor-like serine/threonine-protein kinase
c160674_g2	33.0007	7.30248	4.51911	2.17604	up	yes	LRR receptor-like serine/threonine-protein kinase
c160833_g3	12.5282	0.579148	21.6322	4.43511	up	yes	LRR receptor-like serine/threonine-protein kinase
c181024_g1	3.56691	0.0528728	67.4621	6.076	up	yes	LRR receptor-like serine/threonine-protein kinase
c161212_g1	9488.46	3707.05	2.55957	1.3559	up	yes	LRR receptor-like serine/threonine-protein kinase
c152774_g1	29.3276	9.45418	3.10207	1.63323	up	yes	LRR receptor-like serine/threonine-protein kinase
c160685_g3	37.702	10.0811	3.73988	1.90299	up	yes	LRR receptor-like serine/threonine-protein kinase
c152554_g2	32.3084	2.56794	12.5815	3.65323	up	yes	LRR receptor-like serine/threonine-protein kinase
c123515_g2	11.5554	1.61097	7.17293	2.84256	up	yes	LRR receptor-like serine/threonine-protein kinase
c153751_g1	26.6881	2.57444	10.3666	3.37387	up	yes	LRR receptor-like serine/threonine-protein kinase
c158572_g2	37.1055	1.79541	20.6669	4.36925	up	yes	inactive leucine-rich repeat receptor-like protein kinase																																				.
c142406_g1	19.0116	2.96497	6.41207	2.68079	up	yes	inactive leucine-rich repeat receptor-like protein kinase
c158852_g2	75.5977	21.2228	3.5621	1.83273	up	yes	Wall-associated receptor kinase
c158852_g5	67.5172	22.9682	2.93959	1.55562	up	yes	Wall-associated receptor kinase
c159825_g1	239.782	81.0916	2.95692	1.5641	up	yes	Wall-associated receptor kinase
c167462_g1	128.537	5.19409	24.7468	4.62917	up	yes	Wall-associated receptor kinase
c160368_g1	122.642	18.9999	6.45489	2.69039	up	yes	Wall-associated receptor kinase-
c129679_g1	3.8052	0.0206592	184.189	7.52505	up	yes	Wall-associated receptor kinase-like 8;
c154694_g1	13.234	0.412046	32.1179	5.0053	up	yes	Wall-associated receptor kinase
c151563_g1	3.24426	0.0201348	161.127	7.33205	up	yes	Wall-associated receptor kinase
c159833_g1	5.39359	0.0271025	199.007	7.63668	up	yes	Wall-associated receptor kinase
c127341_g2	11.2019	2.08288	5.37809	2.42709	up	yes	wall-associated receptor kinase
c124234_g1	3.80638	0.129315	29.4349	4.87946	up	yes	Wall-associated receptor kinase
c164834_g1	28.2096	10.9076	2.58623	1.37085	up	yes	Wall-associated receptor kinase
c138358_g2	94.5203	37.9272	2.49215	1.31739	up	yes	Receptor-like protein kinase
c138358_g1	8.66316	0.163058	53.1295	5.73144	up	yes	Receptor-like protein kinase
c159981_g1	63.2626	26.0722	2.42644	1.27884	up	yes	Receptor-like protein kinase
c157926_g8	48.2738	22.57	2.13885	1.09683	up	yes	Receptor-like protein kinase
c157069_g1	14.0316	0.139935	100.272	6.64777	up	yes	Receptor-like protein kinase
c160771_g1	8.94322	0.259182	34.5056	5.10876	up	yes	Receptor-like protein kinase
c157069_g2	24.4606	2.73781	8.93437	3.15937	up	yes	Receptor-like protein kinase
c155569_g1	161.569	26.2167	6.16284	2.6236	up	yes	Receptor-like serine/threonine-protein kinase
c161251_g1	723.458	346.332	2.08891	1.06275	up	yes	G-type lectin S-receptor-like serine/threonine-protein kinase
c141507_g1	14.8383	3.91073	3.79426	1.92382	up	yes	G-type lectin S-receptor-like serine/threonine-protein kinase
c152584_g1	21.8072	1.85732	11.7412	3.55351	up	yes	G-type lectin S-receptor-like serine/threonine-protein kinase
c144640_g1	3.97531	0.430581	9.23241	3.20671	up	yes	G-type lectin S-receptor-like serine/threonine-protein kinase
c152932_g1	133.337	32.259	4.13331	2.0473	up	yes	G-type lectin S-receptor-like serine/threonine-protein kinase
c159784_g1	24.2809	6.89299	3.52255	1.81662	up	yes	G-type lectin S-receptor-like serine/threonine-protein kinase
c136395_g1	120.092	20.7794	5.77936	2.53091	up	yes	G-type lectin S-receptor-like serine/threonine-protein kinase
c161057_g1	511.183	103.749	4.92712	2.30074	up	yes	G-type lectin S-receptor-like serine/threonine-protein kinase
c160082_g1	34.2031	4.54716	7.52185	2.91109	up	yes	G-type lectin S-receptor-like serine/threonine-protein kinase
c161316_g2	114.466	16.3564	6.99823	2.80699	up	yes	G-type lectin S-receptor-like serine/threonine-protein kinase
c154259_g1	3871.21	1363.03	2.84015	1.50597	up	yes	G-type lectin S-receptor-like serine/threonine-protein kinase
c160756_g1	593.001	124.756	4.75329	2.24893	up	yes	G-type lectin S-receptor-like serine/threonine-protein kinase
c161251_g3	24.2681	11.1048	2.18538	1.12788	up	yes	G-type lectin S-receptor-like serine/threonine-protein kinase
c173332_g1	5.68065	0.0458985	123.765	6.95146	up	yes	G-type lectin S-receptor-like serine/threonine-protein kinase
c151304_g2	23.7031	6.20164	3.82207	1.93436	up	yes	G-type lectin S-receptor-like serine/threonine-protein kinase
c152591_g4	32.5345	11.3288	2.87183	1.52197	up	yes	G-type lectin S-receptor-like serine/threonine-protein kinase
c161223_g1	1709.68	3817.68	0.447831	-1.15897	down	yes	G-type lectin S-receptor-like serine/threonine-protein kinase
c154517_g1	102.68	224.75	0.456863	-1.13017	down	yes	G-type lectin S-receptor-like serine/threonine-protein kinase
c161016_g4	26.1621	72.547	0.360622	-1.47144	down	yes	G-type lectin S-receptor-like serine/threonine-protein kinase
c161100_g1	50.001	184.139	0.271539	-1.88077	down	yes	G-type lectin S-receptor-like serine/threonine-protein kinase
c155241_g1	3.86281	13.4307	0.287609	-1.79782	down	yes	G-type lectin S-receptor-like serine/threonine-protein kinase
c133444_g1	166.58	7.76613	21.4495	4.42287	up	yes	Mitogen-activated protein kinase kinase kinase
c188935_g1	2.39647	0.0188682	127.011	6.98881	up	yes	Mitogen-activated protein kinase kinase
c52655_g1	283.849	30.4713	9.3153	3.2196	up	yes	Mitogen-activated protein kinase kinase
c172146_g1	3.69318	19.8634	0.185929	-2.42718	down	yes	Mitogen-activated protein kinase kinase kinase
c33532_g1	0.685312	4.30822	0.159071	-2.65226	down	yes	Mitogen-activated protein kinase kinase kinase
c131931_g2	12.649	27.5971	0.458346	-1.12549	down	yes	Mitogen-activated protein kinase kinase kinase
Rm_stock vs Rm
UniGene	Rm_stock	Rm	foldChange	log2FoldChange	up/down	significant	protein kinase categies
c127740_g1	192.907	87.4569	2.20573	1.14126	up	yes	Receptor protein kinase-like protein
c9455_g1	47.5884	17.8778	2.66187	1.41244	up	yes	LRR receptor-like serine/threonine-protein kinase
c143625_g4	53.1814	266.216	0.199768	-2.3236	down	yes	LRR receptor-like serine/threonine-protein kinase
c144124_g2	6.71799	32.706	0.205406	-2.28345	down	yes	LRR receptor-like serine/threonine-protein kinase
c148024_g1	0.0286654	7.80976	0.00367046	-8.08982	down	yes	LRR receptor-like serine/threonine-protein kinase
c5671_g1	0.029806	10.5723	0.00281925	-8.47047	down	yes	LRR receptor-like serine/threonine-protein kinase
c142596_g2	8.13048	56.3366	0.14432	-2.79266	down	yes	Recepto-like cytosolic serine/threonine-protein kinase
