# Supplementary material for: Comparative Transcriptome Analysis Reveals Stem Secondary Growth of Grafted Rosa rugosa ‘Rosea’ Scion and R. multiflora ‘Innermis’ Rootstock
Source: Genes (Basel). 2020 Feb 21;11(2):228. doi: 10.3390/genes11020228 (PMC7073730; doi:10.3390/genes11020228)
Supplement: Supplementary file 1 [file genes-11-00228-s001.zip › SUPPLEMENTARY/Table S8.xlsx]

## Sheet: sheet1
Table S8 Differently expressed unigenes related to Transcription factor in Rm-stock vs Rm and Rr-scion vs Rr
Rr-scion vs Rr
UniGene	Rr_scion	Rr	fold-change	log2 (Rr-scion_ Rr)	up/down	significant	TF_Description	TF classification
c151940_g1	28.2151	6.90118	4.08845	2.03155	up	yes	Putative transcription factor bHLH041	bHLH
c55224_g1	149.832	43.6981	3.42881	1.77771	up	yes	Transcription factor bHLH137	bHLH
c115470_g1	29.1295	6.81958	4.27146	2.09473	up	yes	Transcription factor bHLH93	bHLH
c50164_g1	12.5211	3.75585	3.33375	1.73715	up	yes	Transcription factor bHLH120	bHLH
c115470_g2	32.4222	8.64908	3.74863	1.90636	up	yes	Transcription factor bHLH93	bHLH
c171072_g1	27.7579	3.68683	7.52895	2.91245	up	yes	Transcription factor bHLH36	bHLH
c55224_g2	78.9085	26.3901	2.99008	1.58018	up	yes	transcription factor bHLH137.	bHLH
c125960_g1	8.14403	25.3839	0.320835	-1.6401	down	yes	Transcription factor bHLH14	bHLH
c138695_g1	134.389	293.022	0.45863	-1.1246	down	yes	Transcription factor bHLH106	bHLH
c169199_g1	834.813	2361.44	0.353518	-1.50014	down	yes	Transcription factor bHLH149	bHLH
c150389_g1	1205.65	170.747	7.06099	2.81987	up	yes	AP2/ERF and B3 domain-containing transcription repressor	AP2/ERF
c71294_g1	6.32945	0.437875	14.4549	3.85349	up	yes	Ethylene-responsive transcription factor ERF026	AP2/ERF
c145260_g1	59.4991	5.8657	10.1436	3.34249	up	yes	Ethylene-responsive transcription factor ERF109	AP2/ERF
c16630_g1	510.977	32.3195	15.8102	3.98278	up	yes	Ethylene-responsive transcription factor ERF106	AP2/ERF
c156167_g1	23.7637	3.22688	7.36429	2.88055	up	yes	Ethylene-responsive transcription factor ERF020	AP2/ERF
c186023_g1	46.3257	12.5426	3.69348	1.88498	up	yes	Ethylene-responsive transcription factor ERF023	AP2/ERF
c109362_g1	3.36625	0.229588	14.6622	3.87403	up	yes	Ethylene-responsive transcription factor ERF038	AP2/ERF
c169776_g1	15.3731	3.45796	4.44572	2.15242	up	yes	Ethylene-responsive transcription factor RAP2-11	AP2/ERF
c154187_g1	4.8292	21.3741	0.225937	-2.14601	down	yes	Ethylene-responsive transcription factor ERF114	AP2/ERF
c136492_g1	34.5451	9.15421	3.77368	1.91597	up	yes	Myb-related protein Myb4	MYB
c106777_g1	32.7484	1.21936	26.857	4.74723	up	yes	Myb-related protein Myb4	MYB
c136779_g1	40.7678	5.84782	6.97144	2.80146	up	yes	transcription factor WER-like isoform X1	MYB
c156941_g2	215.357	92.7798	2.32117	1.21485	up	yes	Transcription factor MYB23	MYB
c109220_g1	842.966	199.279	4.23007	2.08068	up	yes	Transcription factor MYB3	MYB
c124791_g1	14.335	45.2912	0.316506	-1.65969	down	yes	Transcription factor RAX3	MYB
c27077_g1	15.4759	64.2931	0.240708	-2.05464	down	yes	Transcription factor RAX3	MYB
c27077_g2	4.11301	22.3667	0.18389	-2.44309	down	yes	Transcription factor RAX3	MYB
c1864_g1	20.2481	61.4067	0.329737	-1.60061	down	yes	Transcription factor MYB44	MYB
c136474_g1	22.5898	66.4966	0.339713	-1.55761	down	yes	Transcription factor MYB46	MYB
c127460_g1	8.51723	40.2646	0.211532	-2.24105	down	yes	Transcription factor MYB86	MYB
c52706_g1	55.5532	263.685	0.21068	-2.24687	down	yes	Transcription factor MYB39	MYB
c147578_g1	9.50361	36.191	0.262596	-1.92908	down	yes	Transcription factor MYB39	MYB
c152930_g2	22.467	73.6056	0.305234	-1.71201	down	yes	Myb-related protein Myb4	MYB
c135920_g1	164.155	56.3231	2.91452	1.54326	up	yes	NAC domain-containing protein 94	NAC
c124406_g1	3.49583	0.266566	13.1143	3.71307	up	yes	NAC domain-containing protein 90	NAC
c158365_g5	80.6904	38.3843	2.10217	1.07188	up	yes	NAC domain-containing protein 69	NAC
c150325_g1	293.364	94.0979	3.11765	1.64046	up	yes	NAC transcription factor 29	NAC
c112665_g2	167.11	74.2821	2.24967	1.16972	up	yes	NAC transcription factor 29	NAC
c191673_g1	224.032	1820.34	0.123071	-3.02244	down	yes	NAC domain-containing protein 72	NAC
c115772_g1	5.08783	16.1875	0.314306	-1.66976	down	yes	NAC domain-containing protein 43	NAC
c94850_g1	41.4695	126.697	0.327311	-1.61126	down	yes	NAC domain-containing protein 100;	NAC
c142643_g2	1.36476	8.56202	0.159397	-2.64931	down	yes	NAC domain-containing protein 100	NAC
c124849_g2	459.662	1284.62	0.357818	-1.4827	down	yes	NAC domain-containing protein 2	NAC
c124849_g1	720.466	2145.61	0.335786	-1.57438	down	yes	NAC domain-containing protein 2	NAC
c144386_g2	497.027	180.154	2.7589	1.46409	up	yes	WRKY transcription factor 33;	WRKY
c138570_g1	21.8708	6.99452	3.12684	1.64471	up	yes	WRKY transcription factor 29;	WRKY
c125866_g1	89.2987	18.3422	4.86849	2.28347	up	yes	WRKY transcription factor 40	WRKY
c138930_g1	964.751	291.451	3.31017	1.7269	up	yes	WRKY transcription factor 40	WRKY
c128521_g1	212.209	12.0172	17.6588	4.14232	up	yes	WRKY transcription factor 40	WRKY
c154701_g1	128.333	21.0398	6.09953	2.6087	up	yes	WRKY transcription factor 51	WRKY
c158573_g8	24.2321	6.79833	3.56442	1.83367	up	yes	WRKY transcription factor 42	WRKY
c158573_g2	120.645	34.2751	3.51989	1.81553	up	yes	WRKY transcription factor 6	WRKY
c146341_g1	348.188	132.836	2.62119	1.39022	up	yes	WRKY transcription factor 17	WRKY
c131456_g1	13.3414	3.96119	3.36804	1.75191	up	yes	WRKY transcription factor 55	WRKY
c123653_g1	1470.96	408.433	3.60147	1.84858	up	yes	WRKY transcription factor 6	WRKY
c60685_g1	183.91	72.3029	2.5436	1.34687	up	yes	WRKY transcription factor 61	WRKY
c148311_g1	1485.97	710.418	2.09169	1.06467	up	yes	WRKY transcription factor 35	WRKY
c191985_g1	77.4568	19.264	4.02081	2.00749	up	yes	WRKY transcription factor 70	WRKY
c159666_g1	93.9268	6.19339	15.1657	3.92274	up	yes	WRKY transcription factor 6	WRKY
c157864_g7	75.8896	17.0721	4.44523	2.15226	up	yes	WRKY transcription factor 16	WRKY
c153052_g2	9.75183	1.92671	5.06139	2.33953	up	yes	WRKY transcription factor 28	WRKY
c168147_g1	14.2087	2.88264	4.92904	2.30131	up	yes	WRKY transcription factor 50	WRKY
c131705_g1	5.00691	0.258487	19.3701	4.27576	up	yes	WRKY transcription factor 70	WRKY
c158573_g7	48.2608	13.3715	3.60922	1.85169	up	yes	WRKY transcription factor 6	WRKY
c52818_g1	340.323	51.5067	6.60735	2.72407	up	yes	WRKY transcription factor 30	WRKY
c140237_g1	18.5291	1.26893	14.6021	3.8681	up	yes	WRKY transcription factor 30	WRKY
c160998_g1	34.4462	15.8747	2.16987	1.11761	up	yes	WRKY transcription factor 16	WRKY
c148716_g1	45.2486	99.4942	0.454786	-1.13674	down	yes	WRKY transcription factor 71	WRKY
c200476_g1	31.7651	103.212	0.307766	-1.7001	down	yes	WRKY transcription factor 43	WRKY
c189810_g1	2.30507	0.0177429	129.915	7.02143	up	yes	Zinc finger CCCH domain-containing protein 15	C3H
c95252_g1	5.48201	0.0287454	190.709	7.57523	up	yes	Zinc finger protein 36, C3H1 type-like 1	C3H
c152980_g3	2242.3	834.607	2.68665	1.42581	up	yes	Zinc finger CCCH domain-containing protein 29	C3H
c191829_g1	2.04033	0.0178018	114.614	6.84064	up	yes	Zinc finger CCCH domain-containing protein 18	C3H
c97609_g1	4.92868	0.0711845	69.238	6.11349	up	yes	Zinc finger protein 1	C2H2
c125839_g1	47.8084	19.854	2.40799	1.26783	up	yes	Zinc finger protein 1	C2H2
c126796_g1	107.198	27.7358	3.86496	1.95045	up	yes	Zinc finger protein ZAT11	C2H2
c201909_g1	1.89431	0.0182409	103.85	6.69836	up	yes	Zinc finger homeobox protein 4	C2H2
c119788_g1	3.17147	0.0364516	87.0049	6.44302	up	yes	Zinc finger RNA-binding protein	C2H2
c127396_g1	2.16736	0.0178085	121.703	6.92722	up	yes	Zinc finger protein Noc	C2H2
c128637_g1	4.21706	0.0397136	106.187	6.73046	up	yes	Zinc finger protein 704	C2H2
c159425_g1	115.898	27.0881	4.27857	2.09713	up	yes	Zinc finger protein YER130C	C2H2
c26204_g1	7.04695	0.027223	258.86	8.01603	up	yes	Zinc finger protein 704	C2H2
c149974_g1	5.38838	0.349365	15.4234	3.94704	up	yes	Zinc finger protein GIS2	C2H2
c141021_g2	251.101	57.0491	4.40149	2.13799	up	yes	Zinc finger protein CONSTANS-LIKE 3;	CO-like
c107274_g1	2429.58	929.218	2.61465	1.38662	up	yes	Zinc finger protein CONSTANS-LIKE 7	CO-like
c151219_g1	438.162	120.781	3.62773	1.85907	up	yes	Zinc finger protein CONSTANS-LIKE 12	CO-like
c139875_g4	344.939	146.642	2.35226	1.23405	up	yes	Dof zinc finger protein DOF5.2	DOF
c139875_g1	160.523	70.5162	2.2764	1.18675	up	yes	Dof zinc finger protein DOF5.2	DOF
c113480_g1	59.153	126.795	0.466524	-1.09998	down	yes	B3 domain-containing transcription factor VRN1	MADS-box
c113480_g1	59.153	126.795	0.466524	-1.09998	down	ER	B3 domain-containing transcription factor VRN1	MADS-box
c110323_g2	3.07446	0.0187558	163.92	7.35685	up	yes	trihelix transcription factor GT-3b-like	Trihelix
c191751_g1	211.912	61.8168	3.42807	1.7774	up	yes	heat stress transcription factor	HSF
c125443_g1	93.8608	187.744	0.499941	-1.00017	down	yes	heat stress transcription factor	HSF
c140705_g1	168.204	1615.27	0.104134	-3.26349	down	yes	heat stress transcription factor	HSF
c103559_g1	82.7442	854.62	0.0968199	-3.36855	down	yes	heat stress transcription factor	HSF
c103559_g1	82.7442	854.62	0.0968199	-3.36855	down	yes	heat stress transcription factor	HSF
c127206_g1	455.324	1850.9	0.246002	-2.02326	down	yes	heat stress transcription factor	HSF
c127206_g1	455.324	1850.9	0.246002	-2.02326	down	yes	heat stress transcription factor	HSF
c129585_g1	52.9377	525.647	0.10071	-3.31172	down	yes	heat stress transcription factor	HSF
c156365_g1	18.2741	159.361	0.114671	-3.12442	down	yes	protein FAR1-RELATED SEQUENCE	FAR
c158264_g1	166.77	527.326	0.316256	-1.66083	down	yes	protein FAR1-RELATED SEQUENCE	FAR
c64462_g1	14.6012	0.182732	79.9046	6.32021	up	yes	protein FAR1-RELATED SEQUENCE	FAR
c139469_g1	15.0968	0.0884007	170.777	7.41597	up	yes	protein FAR1-RELATED SEQUENCE	FAR
c124177_g1	1138.78	440.282	2.58647	1.37099	up	yes	bZIP transcription factor	b-ZIP
c147797_g1	11.1636	0.0401879	277.785	8.11782	up	yes	Basic region leucine zipper	b-ZIP
c126459_g1	608.559	1721.32	0.353542	-1.50005	down	yes	bZIP transcription factor TRAB1	bZIP
c53650_g1	141.406	357.113	0.395971	-1.33653	down	yes	bZIP transcription factor	b-ZIP
c145742_g1	41.6481	111.277	0.374275	-1.41783	down	yes	Basic region leucine zipper	b-ZIP
c140884_g1	1942.26	6901.17	0.28144	-1.8291	down	yes	Basic region leucine zipper	b-ZIP
c126459_g1	608.559	1721.32	0.353542	-1.50005	down	yes	Basic region leucine zipper	b-ZIP
c26184_g1	70.1087	189.5	0.369967	-1.43453	down	yes	bZIP transcription factor	b-ZIP
c156231_g1	2.92908	12.5209	0.233935	-2.09582	down	yes	bZIP transcription factor	b-ZIP
c120991_g2	8.08154	25.3286	0.319068	-1.64806	down	yes	Basic region leucine zipper	b-ZIP
c157999_g5	1224.92	562.863	2.17623	1.12183	up	yes	homeobox-leucine zipper protein	HD-ZIP
c77656_g1	2.75799	0.224755	12.2711	3.61719	up	yes	homeobox-leucine zipper protein	HD-ZIP
c68546_g1	3.12952	0.0371894	84.151	6.39491	up	yes	HD domain-containing protein	HD-ZIP
c131729_g3	105.063	286.29	0.366981	-1.44622	down	yes	homeobox-leucine zipper protein	HD-ZIP
c193020_g1	36.3606	110.228	0.329868	-1.60004	down	yes	homeobox-leucine zipper protein	HD-ZIP
c151925_g4	931.937	2381.87	0.391263	-1.35379	down	yes	homeobox-leucine zipper protein	HD-ZIP
c159971_g2	40.2751	89.0868	0.452088	-1.14532	down	yes	homeobox-leucine zipper protein	HD-ZIP
Rm-stock vs Rm
UniGene	Rm-stock	Rm	fold-change	log2 (Rm-stock_ Rm)	up/down	significant	TF_Description	TF classification
c96115_g1	87.6694	5.94933	14.736	3.88127	up	yes	Ethylene-responsive transcription factor 1B	AP2/ERF
c119611_g1	22.4657	3.8177	5.88461	2.55695	up	yes	Transcription factor RAX3	MYB
c143590_g1	818.411	259.346	3.15568	1.65795	up	yes	Protein CCA1	MYB
c73491_g1	47.3979	16.2012	2.92559	1.54873	up	yes	Transcription factor MYB39	MYB
c136387_g2	155.062	54.5887	2.84055	1.50617	up	yes	Dof zinc finger protein DOF5.2	DOF
c136387_g3	78.0804	25.1987	3.09859	1.63161	up	yes	Dof zinc finger protein DOF5.2	DOF
c120633_g1	1054.97	476.669	2.2132	1.14613	up	yes	Zinc finger protein CONSTANS-LIKE 2	CO-like
c138018_g1	162.271	45.5076	3.5658	1.83422	up	yes	zinc finger protein CONSTANS-LIKE 11	CO-like
c137929_g1	243.563	89.707	2.71509	1.441	up	yes	zinc finger protein At1g68190	C2H2
c139861_g1	11.6281	2.1584	5.38736	2.42958	up	yes	B3 domain-containing transcription factor VRN1	B3
c112370_g1	404.093	165.634	2.43967	1.28669	up	yes	Transcription factor ICE1	bHLH
c60092_g1	108.053	53.8871	2.00518	1.00373	up	yes	WRKY transcription factor 7	WRKY
c128909_g1	25.5587	10.2684	2.48907	1.31561	up	yes	GRAS domain family	GRAS
c144960_g2	54.4044	22.4365	2.42482	1.27788	up	yes	GATA zinc finger	GATA
c1912_g1	31.1589	8.16366	3.81678	1.93236	up	yes	PLATZ transcription factor	PLATZ
c146470_g1	1168.18	4237.81	0.275656	-1.85906	down	yes	BTB/POZ domain-containing protein At2g30600	TAZ
