# Supplementary material for: Comparative Transcriptome Analysis Reveals Stem Secondary Growth of Grafted Rosa rugosa ‘Rosea’ Scion and R. multiflora ‘Innermis’ Rootstock
Source: Genes (Basel). 2020 Feb 21;11(2):228. doi: 10.3390/genes11020228 (PMC7073730; doi:10.3390/genes11020228)
Supplement: Supplementary file 1 [file genes-11-00228-s001.zip › SUPPLEMENTARY/Table S9.xlsx]

## Sheet: Sheet2
Table S9 Differently expressed unigenes related to transporter genes in Rm_stock vs Rm and Rr_scion vs Rr
Unigene	Rr_scion_count	Rr	foldChange	log2FoldChange	up/down	significant	Gene_Description
c121951_g1	49.5947	165.53	0.299611	-1.73884	down	yes	ABC transporter B family member 11
c145663_g1	29.5	67.1496	0.439317	-1.18667	down	yes	ABC transporter G family member 2
c161560_g1	17.9752	48.6957	0.369134	-1.43778	down	yes	ABC transporter G family member 10
c124372_g1	94.2224	288.93	0.326108	-1.61658	down	yes	ABC transporter G family member 2
c150794_g1	5.17614	17.0594	0.303418	-1.72062	down	yes	ABC transporter C family member 3;
c150319_g3	1811.26	10082.4	0.179645	-2.47678	down	yes	ABC transporter G family member 22
c159336_g1	69.2033	147.962	0.467711	-1.09631	down	yes	ABC transporter G family member 23
c135190_g1	211.033	616.089	0.342536	-1.54567	down	yes	ABC transporter G family member 11
c131004_g1	60.5433	20.8774	2.89994	1.53602	up	yes	ABC transporter C family member 8
c133462_g2	7.19803	0.636583	11.3073	3.49918	up	yes	ABC transporter C family member 8;
c48488_g2	60.9289	29.4321	2.07015	1.04974	up	yes	ABC transporter C family member 10;
c161368_g1	3455.51	1134.28	3.04644	1.60712	up	yes	ABC transporter C family member 3;
c154902_g1	58.387	26.1055	2.23658	1.16129	up	yes	ABC transporter G family member 22;
c154824_g2	1.65142	0.0186402	88.5944	6.46914	up	yes	ABC transporter G family member 23;
c154824_g1	16.9475	0.0315295	537.513	9.07015	up	yes	ABC transporter G family member 20;
c138761_g1	14.4495	4.89701	2.95069	1.56105	up	yes	ABC transporter C family member 3;
c41994_g1	1135.92	301.814	3.76364	1.91213	up	yes	Lysine histidine transporter 1
c142261_g1	90.0915	11.5971	7.76843	2.95762	up	yes	Lysine histidine transporter 1
c142606_g1	998.503	132.776	7.52021	2.91077	up	yes	Lysine histidine transporter-like 8;
c162288_g1	103.169	27.7801	3.71376	1.89288	up	yes	Lysine histidine transporter-like 8;
c146730_g1	261.726	52.7915	4.95773	2.30968	up	yes	Lysine histidine transporter-like 8;
c119346_g1	33.5759	99.4105	0.33775	-1.56597	down	yes	Lysine histidine transporter-like 8;
c184047_g1	474.072	89.7562	5.28178	2.40102	up	yes	peptide/nitrate transporter At2g40460;
c199643_g1	134.35	15.1078	8.89274	3.15263	up	yes	peptide/nitrate transporter At5g62680;
c150382_g1	456.802	166.292	2.74699	1.45785	up	yes	peptide/nitrate transporter At3g54450;
c142927_g1	452.139	99.7153	4.5343	2.18088	up	yes	peptide/nitrate transporter
c154695_g3	53.5151	150.172	0.356359	-1.4886	down	yes	peptide/nitrate transporter At2g37900;
c106685_g1	951.803	109.933	8.65799	3.11403	up	yes	peptide transporter At1g52190;
c71198_g1	2.26743	0.0185137	122.473	6.93632	up	yes	Peptide transporter PTR3-A;
c159653_g11	506.678	82.82	6.11783	2.61302	up	yes	Peptide transporter PTR4-A;
c160001_g1	47.0171	11.0937	4.23818	2.08345	up	yes	peptide transporter ptr2;
c120883_g1	2.72792	0.0358214	76.1533	6.25083	up	yes	peptide transporter ptr2;
c132091_g2	2027.18	1011.55	2.00403	1.0029	up	yes	Oligopeptide transporter 3;
c147161_g1	223.535	41.2316	5.42145	2.43868	up	yes	Oligopeptide transporter 7;
c147684_g1	1118.37	101.586	11.0092	3.46063	up	yes	Nitrate transporter 2.5
c153187_g1	399.599	110.987	3.6004	1.84816	up	yes	Nitrate transporter 1.7;
c154679_g1	949.433	389.574	2.43711	1.28517	up	yes	Nitrate transporter 1.2;
c157680_g1	2.33184	16.5772	0.140665	-2.82966	down	yes	Nitrate transporter;
c20806_g1	2302.01	662.427	3.47512	1.79706	up	yes	Zinc transporter 5;
c21082_g1	2.45602	0.0378045	64.9662	6.02162	up	yes	Zinc transporter ZIP14;
c162572_g1	2.83931	0.0185938	152.702	7.25458	up	yes	catecholamines up;
c137602_g2	23.6432	74.356	0.317973	-1.65302	down	yes	Boron transporter 1
c150946_g1	560.941	81.5866	6.87541	2.78145	up	yes	Boron transporter 4;
c138795_g1	314.673	106.074	2.96655	1.56879	up	yes	Boron transporter 2;
c137602_g3	23.6298	70.0932	0.33712	-1.56867	down	yes	Boron transporter 3;
c151606_g1	4.63176	24.6316	0.188041	-2.41088	down	yes	Aluminum-activated malate transporter 2;
c151606_g1	4.63176	24.6316	0.188041	-2.41088	down	yes	Aluminum-activated malate transporter 2;
c151023_g1	52.1462	166.661	0.312888	-1.67628	down	yes	glycerol-3-phosphate transporter 4;
c150079_g1	16.524	3.21473	5.1401	2.3618	up	yes	Inorganic phosphate transporter 1-2;
c146765_g1	4492.07	919.699	4.88428	2.28815	up	yes	Inorganic phosphate transporter 1-4;
c147207_g1	11.1213	33.9267	0.327803	-1.6091	down	yes	Phosphate transporter PHO1 homolog 9;
c144986_g1	2.2991	9.58438	0.239879	-2.05962	down	yes	Auxin transporter-like protein 2;
c80584_g1	1075.22	6844.72	0.157087	-2.67036	down	yes	Auxin transporter-like protein 2;
c186750_g1	11.1123	1.33086	8.34975	3.06173	up	yes	Carboxylic acid transporter protein homolog;
c149394_g1	2.51707	0.0393262	64.0049	6.00011	up	yes	Carboxylic acid transporter protein homolog;
c160624_g1	13.5833	1.37575	9.87337	3.30354	up	yes	glucose transporter ght1;
c160739_g1	42.8785	4.53218	9.4609	3.24198	up	yes	glucose transporter rco-3;^
c154231_g1	83.7059	212.007	0.394827	-1.34071	down	yes	glucose transporter 1vids
c157117_g1	4.09829	0.384784	10.6509	3.4129	up	yes	glucose transporter rco-3;
c154803_g1	205.85	97.3932	2.1136	1.0797	up	yes	UDP-galactose/UDP-glucose transporter 4;
c142969_g1	12.4492	0.0409132	304.282	8.24927	up	yes	Glucose transporter member 1;
c151293_g1	10.4983	0.154812	67.813	6.08349	up	yes	Glucose/galactose transporter;
c162272_g1	156.45	33.6086	4.65507	2.2188	up	yes	Glucose/galactose transporter;
c153174_g1	2528.74	549.755	4.59976	2.20156	up	yes	Sugar transporter ERD6-like 7;
c31323_g1	10.9703	40.075	0.273745	-1.86909	down	yes	Sugar transporter STL1;
c137588_g2	16.8831	3.49323	4.83308	2.27294	up	yes	Sugar transporter ERD6-like 7;
c144104_g1	3.27039	0.129294	25.2943	4.66074	up	yes	Sugar transporter STL1;
c143255_g2	282.638	587.145	0.481376	-1.05476	down	yes	Bidirectional sugar transporter SWEET7;
c153649_g1	143.376	40.7393	3.51936	1.81531	up	yes	Bidirectional sugar transporter SWEET15;
Rm_stock vs Rm
Unigene	Rm-stock	Rm	foldChange	log2FoldChange	up/down	significant	Gene_Description
c130686_g1	210.882	13.9356	15.1326	3.91959	up	yes	Vacuolar amino acid transporter 1;
c138765_g1	29.0709	2.24738	12.9355	3.69326	up	yes	Lysine histidine transporter-like 8;
c144365_g1	914.771	457.185	2.00088	1.00063	up	yes	ABC transporter C family member 14
c1466_g1	2050.14	792.005	2.58854	1.37214	up	yes	ABC transporter G family member 5;
c137108_g1	6.92301	17.1845	0.402865	-1.31163	down	yes	ABC transporter C family member 8;
c142008_g1	161.383	640.553	0.251942	-1.98883	down	yes	Sugar transporter ERD6-like 16;
c134229_g1	8.63852	34.3665	0.251364	-1.99215	down	yes	Bidirectional sugar transporter SWEET3;
c173889_g1	502.58	1091.56	0.460425	-1.11896	down	yes	Bidirectional sugar transporter NEC1
c137482_g2	60.5447	28.3413	2.13627	1.0951	up	yes	Boron transporter 1;
c137482_g1	43.7691	17.7774	2.46206	1.29987	up	yes	Boron transporter 1;
c146278_g1	0.261803	27.703	0.00945035	-6.72542	down	yes	Inorganic phosphate transporter PHO84
c146278_g1	0.261803	27.703	0.00945035	-6.72542	down	yes	Inorganic phosphate transporter PHO84;
c137650_g1	8.78768	1.09968	7.99113	2.9984	up	yes	Potassium transporter 5
c145823_g1	27.8634	81.0179	0.343916	-1.53987	down	yes	Metal transporter Nramp6;
c146711_g1	19.0136	70.058	0.271398	-1.88152	down	yes	folate-biopterin transporter
c147623_g4	30.154	12.6234	2.38874	1.25625	up	yes	glucosylase/hydrolase transporter
c122419_g1	394.039	168.106	2.344	1.22897	up	yes	Lipid transfer-like protein VAS
